# Supplementary material for: Diaqua­bis(ciprofloxacinato)manganese(II) 2,2′-bipyridine solvate tetrahydrate
Source: Acta Crystallogr Sect E Struct Rep Online. 2009 Jun 17;65(Pt 7):m783. doi: 10.1107/S1600536809021783 (PMC2969266; doi:10.1107/S1600536809021783)
Supplement: Supplementary file 1 [file e-65-0m783-sup1.cif]

##############################################################################
###                                                                        ###
###        Electronic paper (Acta Crystallographica Section E)             ###
###                                                                        ###
##############################################################################
#                                                                            #
# This CIF contains the data in a paper accepted for publication in Acta     #
# Crystallographica Section E. It conforms to the requirements of Notes      #
# for Authors for Section E, and has been peer reviewed under the auspices   #
# of the IUCr Commission on Journals.                                        #
#                                                                            #
# Full details of the Crystallographic Information File format               #
# are given in the paper "The Crystallographic Information File (CIF):       #
# a New Standard Archive File for Crystallography" by S. R. Hall, F. H.      #
# Allen and I. D. Brown [Acta Cryst. (1991), A47, 655-685].                  #
#                                                                            #
# The current version of the core CIF dictionary is obtainable from          #
# ftp://ftp.iucr.org/pub/cif_core.dic. The current version number is 2.4.    #
#                                                                            #
# Software is freely available for graphical display of the structure(s) in  #
# this CIF.  For information consult the CIF home page http://www.iucr.org/  #
# cif/home.html                                                              #
#                                                                            #
# This file may be used for bona fide research purposes within the           #
# scientific community so long as proper attribution is given to the journal # 
# article from which it was obtained.                                        #
#                                                                            #
##############################################################################
                                             
data_I
_audit_creation_method     SHELXL-97
_chemical_name_systematic
;
diaquabis[1-cyclopropyl-6-fluoro-4-oxo-7-(piperazin-1-yl)-1,4-
dihydroquinoline-3-carboxylato]manganese(II) 2,2'-bipyridine solvate
tetrahydrate}
;
_chemical_name_common
;
Diaquabis(ciprofloxacinato)manganese(II) 2,2'-bipyridine solvate dihydrate
;
_chemical_formula_moiety     'C34 H38 F2 Mn N6 O8, C10 H8 N2, 4(H2 O)'
_chemical_formula_sum     'C44 H54 F2 Mn N8 O12'
_chemical_formula_iupac     '[Mn (C17 H17 F N3 O3)2 (H2 O)2], C10 H8 N2, 4H2 O'
_chemical_formula_weight     979.89
_chemical_melting_point     ?
_symmetry_cell_setting     triclinic
_symmetry_space_group_name_H-M     'P -1'
_symmetry_space_group_name_Hall     '-P 1'
loop_
    _symmetry_equiv_pos_as_xyz
    'x, y, z'
    '-x, -y, -z'
_cell_length_a     10.0355(3)
_cell_length_b     11.1409(3)
_cell_length_c     11.8461(3)
_cell_angle_alpha     66.905(2)
_cell_angle_beta     68.933(2)
_cell_angle_gamma     85.858(2)
_cell_volume     1133.22(6)
_cell_formula_units_Z     1
_cell_measurement_reflns_used     2729
_cell_measurement_theta_min     1.99
_cell_measurement_theta_max     27.60
_cell_measurement_temperature     296(2)
_exptl_crystal_description     sheet
_exptl_crystal_colour     yellow
_exptl_crystal_size_max     0.424
_exptl_crystal_size_mid     0.173
_exptl_crystal_size_min     0.046
_exptl_crystal_density_diffrn     1.436
_exptl_crystal_density_meas     ?
_exptl_crystal_density_method     'not measured'
_exptl_crystal_F_000     513
_exptl_absorpt_coefficient_mu     0.371
_exptl_absorpt_correction_type     multi-scan
_exptl_absorpt_process_details     '(SADABS; Sheldrick, 1996)'
_exptl_absorpt_correction_T_min     0.926
_exptl_absorpt_correction_T_max     0.983
_exptl_special_details
;
;
_diffrn_ambient_temperature     296(2)
_diffrn_radiation_type     MoK\a
_diffrn_radiation_wavelength     0.71073
_diffrn_radiation_source     'fine-focus sealed tube'
_diffrn_radiation_monochromator     graphite
_diffrn_measurement_device_type     'Bruker APEXII CCD area-detector'
_diffrn_measurement_method     '\f and \w'
_diffrn_detector_area_resol_mean     ?
_diffrn_reflns_number     14989
_diffrn_reflns_av_R_equivalents     0.0424
_diffrn_reflns_av_sigmaI/netI     0.0650
_diffrn_reflns_theta_min     1.99
_diffrn_reflns_theta_max     27.60
_diffrn_reflns_theta_full     27.60
_diffrn_measured_fraction_theta_max     0.963
_diffrn_measured_fraction_theta_full     0.963
_diffrn_reflns_limit_h_min     -13
_diffrn_reflns_limit_h_max     12
_diffrn_reflns_limit_k_min     -14
_diffrn_reflns_limit_k_max     14
_diffrn_reflns_limit_l_min     -15
_diffrn_reflns_limit_l_max     15
_diffrn_standards_number     ?
_diffrn_standards_interval_count     ?
_diffrn_standards_interval_time     ?
_diffrn_standards_decay_%     0
_refine_special_details
;
Refinement of <i>F</i>^2^ against ALL reflections. The weighted <i>R</i>-factor
<i>wR</i> and goodness of fit <i>S</i> are based on <i>F</i>^2^, conventional
<i>R</i>-factors <i>R</i> are based on <i>F</i>, with <i>F</i> set to zero for
negative <i>F</i>^2^. The threshold expression of <i>F</i>^2^ >
\s(<i>F</i>^2^) is used only for calculating <i>R</i>-factors(gt) <i>etc</i>.
and is not relevant to the choice of reflections for refinement.
<i>R</i>-factors based on <i>F</i>^2^ are statistically about twice as large
as those based on <i>F</i>, and <i>R</i>- factors based on ALL data will be
even larger.
;
_reflns_number_total     5061
_reflns_number_gt     3310
_reflns_threshold_expression     I>2\s(I)
_refine_ls_structure_factor_coef     Fsqd
_refine_ls_matrix_type     full
_refine_ls_R_factor_all     0.1210
_refine_ls_R_factor_gt     0.0841
_refine_ls_wR_factor_gt     0.2533
_refine_ls_wR_factor_ref     0.2738
_refine_ls_goodness_of_fit_ref     1.076
_refine_ls_restrained_S_all     1.078
_refine_ls_number_reflns     5061
_refine_ls_number_parameters     313
_refine_ls_number_restraints     6
_refine_ls_hydrogen_treatment     mixed
_refine_ls_weighting_scheme     calc
_refine_ls_weighting_details
         'calc w=1/[\s^2^(Fo^2^)+(0.1334P)^2^+2.3765P] where P=(Fo^2^+2Fc^2^)/3'
_atom_sites_solution_hydrogens     geom
_atom_sites_solution_primary     direct
_atom_sites_solution_secondary     difmap
_refine_ls_shift/su_max     0.000
_refine_ls_shift/su_mean     0.000
_refine_diff_density_max     1.073
_refine_diff_density_min     -0.648
_refine_ls_extinction_method     none
_refine_ls_extinction_coef     ?
loop_
    _atom_type_symbol
    _atom_type_description
    _atom_type_scat_dispersion_real
    _atom_type_scat_dispersion_imag
    _atom_type_scat_source
    'C' 'C' 0.0033 0.0016
                         'International Tables Vol C Tables 4.2.6.8 and 6.1.1.4'
    'H' 'H' 0.0000 0.0000
                         'International Tables Vol C Tables 4.2.6.8 and 6.1.1.4'
    'F' 'F' 0.0171 0.0103
                         'International Tables Vol C Tables 4.2.6.8 and 6.1.1.4'
    'Mn' 'Mn' 0.3368 0.7283
                         'International Tables Vol C Tables 4.2.6.8 and 6.1.1.4'
    'N' 'N' 0.0061 0.0033
                         'International Tables Vol C Tables 4.2.6.8 and 6.1.1.4'
    'O' 'O' 0.0106 0.0060
                         'International Tables Vol C Tables 4.2.6.8 and 6.1.1.4'
_computing_data_collection     'APEX2 (Bruker, 2004)'
_computing_cell_refinement     'SAINT (Bruker, 2004)'
_computing_data_reduction     'SAINT (Bruker, 2004)'
_computing_structure_solution     'SHELXTL (Sheldrick, 2008)'
_computing_structure_refinement     'SHELXTL (Sheldrick, 2008)'
_computing_molecular_graphics     'SHELXTL (Sheldrick, 2008)'
_computing_publication_material     'SHELXTL (Sheldrick, 2008)'
loop_
    _atom_site_type_symbol
    _atom_site_label
    _atom_site_fract_x
    _atom_site_fract_y
    _atom_site_fract_z
    _atom_site_U_iso_or_equiv
    _atom_site_adp_type
    _atom_site_calc_flag
    _atom_site_refinement_flags
    _atom_site_occupancy
    _atom_site_disorder_assembly
    _atom_site_disorder_group
    Mn Mn1 0.0000 -0.5000 0.5000 0.0346(3) Uani d S 1 . .
    F F1 0.4111(3) -0.0038(3) -0.0828(3) 0.0517(9) Uani d . 1 . .
    N N1 -0.1402(4) 0.0159(4) 0.2298(4) 0.0313(9) Uani d . 1 . .
    N N2 0.3086(4) 0.2389(4) -0.1295(4) 0.0355(9) Uani d . 1 . .
    N N3 0.4635(4) 0.4907(4) -0.2699(4) 0.0406(10) Uani d . 1 . .
    H H3B 0.4905 0.5657 -0.2771 0.049 Uiso calc R 1 . .
    N N4 0.1028(5) 0.1554(4) 0.3907(5) 0.0447(11) Uani d . 1 . .
    O O1 0.0631(4) -0.3212(3) 0.3262(3) 0.0409(9) Uani d . 1 . .
    O O1W -0.0267(5) -0.6032(4) 0.3810(4) 0.0494(10) Uani d D 1 . .
    H H1WA 0.004(7) -0.678(3) 0.384(6) 0.074 Uiso d D 1 . .
    H H1WB -0.004(8) -0.564(5) 0.297(2) 0.074 Uiso d D 1 . .
    O O2 -0.2083(4) -0.4338(3) 0.5255(4) 0.0457(9) Uani d . 1 . .
    O O2W 0.3929(3) 0.5957(3) -0.0476(3) 0.0237(6) Uani d D 1 . .
    H H2WB 0.4451 0.5947 -0.0045 0.028 Uiso d RD 1 . .
    H H2WA 0.445(4) 0.601(5) -0.115(2) 0.036 Uiso d D 1 . .
    O O3 -0.3858(4) -0.3070(3) 0.5148(4) 0.0490(10) Uani d . 1 . .
    O O3W 0.0870(3) -0.4804(3) 0.0850(3) 0.0279(7) Uani d . 1 . .
    H H3WA 0.0654 -0.4915 0.0265 0.034 Uiso d R 1 . .
    H H3WB 0.1756 -0.4736 0.0723 0.034 Uiso d R 1 . .
    C C1 -0.2563(5) -0.3264(4) 0.4764(5) 0.0339(11) Uani d . 1 . .
    C C2 -0.1559(5) -0.2151(4) 0.3635(5) 0.0313(10) Uani d . 1 . .
    C C3 -0.2132(5) -0.0963(4) 0.3248(5) 0.0328(10) Uani d . 1 . .
    H H3A -0.3104 -0.0935 0.3682 0.039 Uiso calc R 1 . .
    C C4 -0.2122(5) 0.1368(4) 0.2043(5) 0.0344(11) Uani d . 1 . .
    H H4A -0.2336 0.1699 0.1234 0.041 Uiso calc R 1 . .
    C C5 -0.3182(6) 0.1616(5) 0.3180(5) 0.0434(13) Uani d . 1 . .
    H H5A -0.4015 0.2067 0.3057 0.052 Uiso calc R 1 . .
    H H5B -0.3349 0.0959 0.4058 0.052 Uiso calc R 1 . .
    C C6 -0.1751(6) 0.2373(5) 0.2431(5) 0.0423(12) Uani d . 1 . .
    H H6A -0.1718 0.3285 0.1859 0.051 Uiso calc R 1 . .
    H H6B -0.1053 0.2178 0.2859 0.051 Uiso calc R 1 . .
    C C7 0.0015(5) 0.0152(4) 0.1534(4) 0.0294(10) Uani d . 1 . .
    C C8 0.0804(5) 0.1295(4) 0.0504(5) 0.0313(10) Uani d . 1 . .
    H H8A 0.0372 0.2081 0.0333 0.038 Uiso calc R 1 . .
    C C9 0.2217(5) 0.1273(4) -0.0263(4) 0.0307(10) Uani d . 1 . .
    C C10 0.2348(5) 0.3576(4) -0.1651(5) 0.0358(11) Uani d . 1 . .
    H H10A 0.2045 0.3884 -0.0943 0.043 Uiso calc R 1 . .
    H H10B 0.1503 0.3394 -0.1792 0.043 Uiso calc R 1 . .
    C C11 0.3359(6) 0.4625(5) -0.2906(5) 0.0388(12) Uani d . 1 . .
    H H11A 0.3639 0.4324 -0.3618 0.047 Uiso calc R 1 . .
    H H11B 0.2872 0.5417 -0.3151 0.047 Uiso calc R 1 . .
    C C12 0.5392(6) 0.3696(5) -0.2344(6) 0.0509(15) Uani d . 1 . .
    H H12A 0.6238 0.3877 -0.2204 0.061 Uiso calc R 1 . .
    H H12B 0.5693 0.3391 -0.3054 0.061 Uiso calc R 1 . .
    C C13 0.4387(6) 0.2654(5) -0.1099(6) 0.0473(14) Uani d . 1 . .
    H H13A 0.4868 0.1857 -0.0864 0.057 Uiso calc R 1 . .
    H H13B 0.4124 0.2947 -0.0382 0.057 Uiso calc R 1 . .
    C C14 0.2779(5) 0.0040(5) -0.0004(5) 0.0352(11) Uani d . 1 . .
    C C15 0.2065(5) -0.1080(4) 0.1001(5) 0.0333(10) Uani d . 1 . .
    H H15A 0.2499 -0.1866 0.1140 0.040 Uiso calc R 1 . .
    C C16 0.0660(5) -0.1043(4) 0.1832(4) 0.0279(9) Uani d . 1 . .
    C C17 -0.0088(5) -0.2225(4) 0.2956(4) 0.0295(10) Uani d . 1 . .
    C C18 0.2345(7) 0.2003(6) 0.3002(6) 0.0550(15) Uani d . 1 . .
    H H18A 0.2567 0.2904 0.2604 0.066 Uiso calc R 1 . .
    C C19 0.3394(7) 0.1219(7) 0.2622(6) 0.0551(15) Uani d . 1 . .
    H H19A 0.4289 0.1577 0.1983 0.066 Uiso calc R 1 . .
    C C20 0.3059(7) -0.0116(6) 0.3230(6) 0.0551(15) Uani d . 1 . .
    H H20A 0.3739 -0.0680 0.3012 0.066 Uiso calc R 1 . .
    C C21 0.1722(6) -0.0612(6) 0.4157(6) 0.0476(13) Uani d . 1 . .
    H H21A 0.1483 -0.1510 0.4553 0.057 Uiso calc R 1 . .
    C C22 0.0728(5) 0.0237(5) 0.4498(5) 0.0366(11) Uani d . 1 . .
loop_
    _atom_site_aniso_label
    _atom_site_aniso_U_11
    _atom_site_aniso_U_22
    _atom_site_aniso_U_33
    _atom_site_aniso_U_12
    _atom_site_aniso_U_13
    _atom_site_aniso_U_23
    Mn1 0.0330(6) 0.0237(5) 0.0326(6) -0.0009(4) -0.0045(4) -0.0028(4)
    F1 0.0347(16) 0.0388(17) 0.0486(19) 0.0009(13) 0.0122(14) -0.0083(14)
    N1 0.030(2) 0.0248(19) 0.028(2) 0.0007(15) -0.0033(16) -0.0060(16)
    N2 0.032(2) 0.027(2) 0.032(2) -0.0046(16) -0.0048(17) -0.0012(16)
    N3 0.037(2) 0.028(2) 0.037(2) -0.0093(17) -0.0032(19) -0.0006(18)
    N4 0.043(3) 0.041(2) 0.041(3) -0.002(2) -0.006(2) -0.014(2)
    O1 0.0350(19) 0.0264(17) 0.038(2) 0.0038(14) -0.0008(15) -0.0011(14)
    O1W 0.067(3) 0.037(2) 0.040(2) 0.0014(19) -0.015(2) -0.0137(17)
    O2 0.0339(19) 0.0291(18) 0.046(2) -0.0016(14) -0.0031(16) 0.0034(15)
    O2W 0.0189(15) 0.0200(14) 0.0395(18) 0.0028(11) -0.0226(13) -0.0083(13)
    O3 0.0268(19) 0.0349(19) 0.053(2) -0.0019(14) 0.0021(16) 0.0004(17)
    O3W 0.0267(16) 0.0398(17) 0.0179(15) 0.0073(13) -0.0140(12) -0.0074(13)
    C1 0.033(3) 0.028(2) 0.028(2) -0.0028(19) -0.002(2) -0.0058(19)
    C2 0.032(2) 0.028(2) 0.027(2) -0.0037(18) -0.0071(19) -0.0057(18)
    C3 0.025(2) 0.029(2) 0.030(2) -0.0051(18) -0.0009(19) -0.0032(19)
    C4 0.032(3) 0.027(2) 0.033(3) 0.0026(18) -0.007(2) -0.0057(19)
    C5 0.042(3) 0.037(3) 0.042(3) 0.010(2) -0.008(2) -0.014(2)
    C6 0.042(3) 0.034(3) 0.047(3) 0.003(2) -0.012(2) -0.016(2)
    C7 0.025(2) 0.028(2) 0.026(2) -0.0016(17) -0.0043(18) -0.0055(18)
    C8 0.030(2) 0.024(2) 0.031(2) -0.0031(18) -0.004(2) -0.0072(19)
    C9 0.032(2) 0.026(2) 0.024(2) -0.0057(18) -0.0034(19) -0.0038(18)
    C10 0.033(3) 0.027(2) 0.035(3) -0.0016(19) -0.006(2) -0.005(2)
    C11 0.039(3) 0.029(2) 0.031(3) -0.006(2) -0.003(2) -0.002(2)
    C12 0.032(3) 0.037(3) 0.057(4) -0.005(2) -0.007(3) 0.002(3)
    C13 0.034(3) 0.033(3) 0.051(3) -0.010(2) -0.013(2) 0.007(2)
    C14 0.024(2) 0.035(3) 0.036(3) -0.0007(19) 0.001(2) -0.013(2)
    C15 0.032(3) 0.026(2) 0.031(3) 0.0012(18) -0.004(2) -0.0072(19)
    C16 0.027(2) 0.023(2) 0.026(2) -0.0028(17) -0.0045(18) -0.0044(17)
    C17 0.036(3) 0.021(2) 0.023(2) -0.0039(18) -0.0069(19) -0.0032(17)
    C18 0.051(4) 0.046(3) 0.050(4) -0.009(3) -0.006(3) -0.009(3)
    C19 0.040(3) 0.069(4) 0.044(3) -0.003(3) -0.001(3) -0.021(3)
    C20 0.045(3) 0.060(4) 0.045(3) 0.003(3) 0.000(3) -0.021(3)
    C21 0.049(3) 0.044(3) 0.043(3) 0.003(2) -0.009(3) -0.017(3)
    C22 0.036(3) 0.042(3) 0.028(3) -0.004(2) -0.008(2) -0.013(2)
_geom_special_details
;
All e.s.d.'s (except the e.s.d. in the dihedral angle between two l.s. planes)
are estimated using the full covariance matrix. The cell e.s.d.'s are taken
into account individually in the estimation of e.s.d.'s in distances, angles
and torsion angles; correlations between e.s.d.'s in cell parameters are only
used when they are defined by crystal symmetry. An approximate (isotropic)
treatment of cell e.s.d.'s is used for estimating e.s.d.'s involving l.s.
planes.
;
loop_
    _geom_bond_atom_site_label_1
    _geom_bond_atom_site_label_2
    _geom_bond_site_symmetry_2
    _geom_bond_distance
    _geom_bond_publ_flag
    Mn1 O2 2_546 2.122(4) ?
    Mn1 O2 . 2.122(4) ?
    Mn1 O1 2_546 2.153(3) ?
    Mn1 O1 . 2.153(3) ?
    Mn1 O1W 2_546 2.229(4) ?
    Mn1 O1W . 2.229(4) ?
    F1 C14 . 1.363(5) ?
    N1 C3 . 1.342(6) ?
    N1 C7 . 1.386(6) ?
    N1 C4 . 1.458(6) ?
    N2 C9 . 1.413(5) ?
    N2 C10 . 1.456(6) ?
    N2 C13 . 1.476(7) ?
    N3 C11 . 1.463(7) ?
    N3 C12 . 1.487(7) ?
    N3 H3B . 0.8600 ?
    N4 C18 . 1.343(7) ?
    N4 C22 . 1.356(7) ?
    O1 C17 . 1.273(5) ?
    O1W H1WA . 0.86(2) ?
    O1W H1WB . 0.86(2) ?
    O2 C1 . 1.255(6) ?
    O2W H2WB . 0.8500 ?
    O2W H2WA . 0.765(18) ?
    O3 C1 . 1.246(6) ?
    O3W H3WA . 0.8501 ?
    O3W H3WB . 0.8501 ?
    C1 C2 . 1.501(6) ?
    C2 C3 . 1.377(6) ?
    C2 C17 . 1.420(7) ?
    C3 H3A . 0.9300 ?
    C4 C6 . 1.481(7) ?
    C4 C5 . 1.497(7) ?
    C4 H4A . 0.9800 ?
    C5 C6 . 1.495(8) ?
    C5 H5A . 0.9700 ?
    C5 H5B . 0.9700 ?
    C6 H6A . 0.9700 ?
    C6 H6B . 0.9700 ?
    C7 C8 . 1.403(6) ?
    C7 C16 . 1.410(6) ?
    C8 C9 . 1.386(6) ?
    C8 H8A . 0.9300 ?
    C9 C14 . 1.408(7) ?
    C10 C11 . 1.526(6) ?
    C10 H10A . 0.9700 ?
    C10 H10B . 0.9700 ?
    C11 H11A . 0.9700 ?
    C11 H11B . 0.9700 ?
    C12 C13 . 1.516(7) ?
    C12 H12A . 0.9700 ?
    C12 H12B . 0.9700 ?
    C13 H13A . 0.9700 ?
    C13 H13B . 0.9700 ?
    C14 C15 . 1.356(6) ?
    C15 C16 . 1.409(6) ?
    C15 H15A . 0.9300 ?
    C16 C17 . 1.456(6) ?
    C18 C19 . 1.381(9) ?
    C18 H18A . 0.9300 ?
    C19 C20 . 1.379(9) ?
    C19 H19A . 0.9300 ?
    C20 C21 . 1.372(8) ?
    C20 H20A . 0.9300 ?
    C21 C22 . 1.388(7) ?
    C21 H21A . 0.9300 ?
    C22 C22 2_556 1.483(10) ?
loop_
    _geom_angle_atom_site_label_1
    _geom_angle_atom_site_label_2
    _geom_angle_atom_site_label_3
    _geom_angle_site_symmetry_1
    _geom_angle_site_symmetry_3
    _geom_angle
    _geom_angle_publ_flag
    O2 Mn1 O2 2_546 . 180.00(9) ?
    O2 Mn1 O1 2_546 2_546 83.55(13) ?
    O2 Mn1 O1 . 2_546 96.45(13) ?
    O2 Mn1 O1 2_546 . 96.45(13) ?
    O2 Mn1 O1 . . 83.55(13) ?
    O1 Mn1 O1 2_546 . 180.00(19) ?
    O2 Mn1 O1W 2_546 2_546 90.83(16) ?
    O2 Mn1 O1W . 2_546 89.17(16) ?
    O1 Mn1 O1W 2_546 2_546 89.33(14) ?
    O1 Mn1 O1W . 2_546 90.67(14) ?
    O2 Mn1 O1W 2_546 . 89.17(16) ?
    O2 Mn1 O1W . . 90.83(16) ?
    O1 Mn1 O1W 2_546 . 90.67(14) ?
    O1 Mn1 O1W . . 89.33(14) ?
    O1W Mn1 O1W 2_546 . 180.0 ?
    C3 N1 C7 . . 119.8(4) ?
    C3 N1 C4 . . 119.7(4) ?
    C7 N1 C4 . . 120.4(4) ?
    C9 N2 C10 . . 115.5(4) ?
    C9 N2 C13 . . 113.4(4) ?
    C10 N2 C13 . . 110.5(4) ?
    C11 N3 C12 . . 109.6(4) ?
    C11 N3 H3B . . 125.2 ?
    C12 N3 H3B . . 125.2 ?
    C18 N4 C22 . . 117.1(5) ?
    C17 O1 Mn1 . . 128.5(3) ?
    Mn1 O1W H1WA . . 125(4) ?
    Mn1 O1W H1WB . . 121(4) ?
    H1WA O1W H1WB . . 98(3) ?
    C1 O2 Mn1 . . 134.5(3) ?
    H2WB O2W H2WA . . 105.2 ?
    H3WA O3W H3WB . . 117.2 ?
    O3 C1 O2 . . 123.2(4) ?
    O3 C1 C2 . . 117.1(4) ?
    O2 C1 C2 . . 119.6(4) ?
    C3 C2 C17 . . 118.2(4) ?
    C3 C2 C1 . . 116.2(4) ?
    C17 C2 C1 . . 125.5(4) ?
    N1 C3 C2 . . 125.4(4) ?
    N1 C3 H3A . . 117.3 ?
    C2 C3 H3A . . 117.3 ?
    N1 C4 C6 . . 118.5(4) ?
    N1 C4 C5 . . 119.1(4) ?
    C6 C4 C5 . . 60.3(4) ?
    N1 C4 H4A . . 115.9 ?
    C6 C4 H4A . . 115.9 ?
    C5 C4 H4A . . 115.9 ?
    C6 C5 C4 . . 59.3(3) ?
    C6 C5 H5A . . 117.8 ?
    C4 C5 H5A . . 117.8 ?
    C6 C5 H5B . . 117.8 ?
    C4 C5 H5B . . 117.8 ?
    H5A C5 H5B . . 115.0 ?
    C4 C6 C5 . . 60.4(3) ?
    C4 C6 H6A . . 117.7 ?
    C5 C6 H6A . . 117.7 ?
    C4 C6 H6B . . 117.7 ?
    C5 C6 H6B . . 117.7 ?
    H6A C6 H6B . . 114.9 ?
    N1 C7 C8 . . 121.7(4) ?
    N1 C7 C16 . . 117.9(4) ?
    C8 C7 C16 . . 120.3(4) ?
    C9 C8 C7 . . 121.2(4) ?
    C9 C8 H8A . . 119.4 ?
    C7 C8 H8A . . 119.4 ?
    C8 C9 C14 . . 116.5(4) ?
    C8 C9 N2 . . 124.3(4) ?
    C14 C9 N2 . . 119.2(4) ?
    N2 C10 C11 . . 109.3(4) ?
    N2 C10 H10A . . 109.8 ?
    C11 C10 H10A . . 109.8 ?
    N2 C10 H10B . . 109.8 ?
    C11 C10 H10B . . 109.8 ?
    H10A C10 H10B . . 108.3 ?
    N3 C11 C10 . . 110.1(4) ?
    N3 C11 H11A . . 109.6 ?
    C10 C11 H11A . . 109.6 ?
    N3 C11 H11B . . 109.6 ?
    C10 C11 H11B . . 109.6 ?
    H11A C11 H11B . . 108.2 ?
    N3 C12 C13 . . 109.0(4) ?
    N3 C12 H12A . . 109.9 ?
    C13 C12 H12A . . 109.9 ?
    N3 C12 H12B . . 109.9 ?
    C13 C12 H12B . . 109.9 ?
    H12A C12 H12B . . 108.3 ?
    N2 C13 C12 . . 110.3(5) ?
    N2 C13 H13A . . 109.6 ?
    C12 C13 H13A . . 109.6 ?
    N2 C13 H13B . . 109.6 ?
    C12 C13 H13B . . 109.6 ?
    H13A C13 H13B . . 108.1 ?
    C15 C14 F1 . . 117.9(4) ?
    C15 C14 C9 . . 124.0(4) ?
    F1 C14 C9 . . 118.1(4) ?
    C14 C15 C16 . . 119.3(4) ?
    C14 C15 H15A . . 120.3 ?
    C16 C15 H15A . . 120.3 ?
    C15 C16 C7 . . 118.3(4) ?
    C15 C16 C17 . . 119.8(4) ?
    C7 C16 C17 . . 121.9(4) ?
    O1 C17 C2 . . 125.9(4) ?
    O1 C17 C16 . . 117.9(4) ?
    C2 C17 C16 . . 116.1(4) ?
    N4 C18 C19 . . 124.5(6) ?
    N4 C18 H18A . . 117.7 ?
    C19 C18 H18A . . 117.7 ?
    C20 C19 C18 . . 117.3(6) ?
    C20 C19 H19A . . 121.4 ?
    C18 C19 H19A . . 121.4 ?
    C21 C20 C19 . . 119.9(6) ?
    C21 C20 H20A . . 120.1 ?
    C19 C20 H20A . . 120.1 ?
    C20 C21 C22 . . 119.6(5) ?
    C20 C21 H21A . . 120.2 ?
    C22 C21 H21A . . 120.2 ?
    N4 C22 C21 . . 121.6(5) ?
    N4 C22 C22 . 2_556 116.2(6) ?
    C21 C22 C22 . 2_556 122.2(6) ?
loop_
    _geom_torsion_atom_site_label_1
    _geom_torsion_atom_site_label_2
    _geom_torsion_atom_site_label_3
    _geom_torsion_atom_site_label_4
    _geom_torsion_site_symmetry_1
    _geom_torsion_site_symmetry_2
    _geom_torsion_site_symmetry_3
    _geom_torsion_site_symmetry_4
    _geom_torsion
    _geom_torsion_publ_flag
    O2 Mn1 O1 C17 . . . . 14.4(4) ?
    O1 Mn1 O1 C17 2_546 . . .  -4E1(4)
                                      ?
    O1W Mn1 O1 C17 2_546 . . . -74.7(4) ?
    O1W Mn1 O1 C17 . . . . 105.3(4) ?
    O1 Mn1 O2 C1 2_546 . . . 165.3(5) ?
    O1 Mn1 O2 C1 . . . . -14.7(5) ?
    O1W Mn1 O2 C1 2_546 . . . 76.1(5) ?
    O1W Mn1 O2 C1 . . . . -103.9(5) ?
    Mn1 O2 C1 O3 . . . . -173.9(4) ?
    Mn1 O2 C1 C2 . . . . 7.6(8) ?
    O3 C1 C2 C3 . . . . 8.7(7) ?
    O2 C1 C2 C3 . . . . -172.7(5) ?
    O3 C1 C2 C17 . . . . -171.9(5) ?
    O2 C1 C2 C17 . . . . 6.6(8) ?
    C7 N1 C3 C2 . . . . 6.1(8) ?
    C4 N1 C3 C2 . . . . -176.1(5) ?
    C17 C2 C3 N1 . . . . -2.1(8) ?
    C1 C2 C3 N1 . . . . 177.3(5) ?
    C3 N1 C4 C6 . . . . 108.4(5) ?
    C7 N1 C4 C6 . . . . -73.9(6) ?
    C3 N1 C4 C5 . . . . 38.5(7) ?
    C7 N1 C4 C5 . . . . -143.8(5) ?
    N1 C4 C5 C6 . . . . 108.1(5) ?
    N1 C4 C6 C5 . . . . -109.1(5) ?
    C3 N1 C7 C8 . . . . 178.1(5) ?
    C4 N1 C7 C8 . . . . 0.4(7) ?
    C3 N1 C7 C16 . . . . -2.8(7) ?
    C4 N1 C7 C16 . . . . 179.4(4) ?
    N1 C7 C8 C9 . . . . -179.3(4) ?
    C16 C7 C8 C9 . . . . 1.7(7) ?
    C7 C8 C9 C14 . . . . 3.7(7) ?
    C7 C8 C9 N2 . . . . -178.5(4) ?
    C10 N2 C9 C8 . . . . -8.4(7) ?
    C13 N2 C9 C8 . . . . 120.5(5) ?
    C10 N2 C9 C14 . . . . 169.4(5) ?
    C13 N2 C9 C14 . . . . -61.7(6) ?
    C9 N2 C10 C11 . . . . -171.1(4) ?
    C13 N2 C10 C11 . . . . 58.6(6) ?
    C12 N3 C11 C10 . . . . 60.2(5) ?
    N2 C10 C11 N3 . . . . -59.6(5) ?
    C11 N3 C12 C13 . . . . -59.4(6) ?
    C9 N2 C13 C12 . . . . 169.4(4) ?
    C10 N2 C13 C12 . . . . -59.1(6) ?
    N3 C12 C13 N2 . . . . 58.6(7) ?
    C8 C9 C14 C15 . . . . -5.4(8) ?
    N2 C9 C14 C15 . . . . 176.6(5) ?
    C8 C9 C14 F1 . . . . 173.1(4) ?
    N2 C9 C14 F1 . . . . -4.8(7) ?
    F1 C14 C15 C16 . . . . -177.0(4) ?
    C9 C14 C15 C16 . . . . 1.6(8) ?
    C14 C15 C16 C7 . . . . 3.9(7) ?
    C14 C15 C16 C17 . . . . -176.7(5) ?
    N1 C7 C16 C15 . . . . 175.4(4) ?
    C8 C7 C16 C15 . . . . -5.5(7) ?
    N1 C7 C16 C17 . . . . -4.0(7) ?
    C8 C7 C16 C17 . . . . 175.1(4) ?
    Mn1 O1 C17 C2 . . . . -8.3(7) ?
    Mn1 O1 C17 C16 . . . . 169.7(3) ?
    C3 C2 C17 O1 . . . . 173.5(5) ?
    C1 C2 C17 O1 . . . . -5.9(8) ?
    C3 C2 C17 C16 . . . . -4.6(6) ?
    C1 C2 C17 C16 . . . . 176.0(4) ?
    C15 C16 C17 O1 . . . . 10.1(7) ?
    C7 C16 C17 O1 . . . . -170.6(4) ?
    C15 C16 C17 C2 . . . . -171.7(4) ?
    C7 C16 C17 C2 . . . . 7.7(7) ?
    C22 N4 C18 C19 . . . . 1.2(9) ?
    N4 C18 C19 C20 . . . . -0.7(10) ?
    C18 C19 C20 C21 . . . . 0.9(10) ?
    C19 C20 C21 C22 . . . . -1.6(10) ?
    C18 N4 C22 C21 . . . . -1.8(8) ?
    C18 N4 C22 C22 . . . 2_556 179.4(6) ?
    C20 C21 C22 N4 . . . . 2.1(9) ?
    C20 C21 C22 C22 . . . 2_556 -179.3(6) ?
loop_
    _geom_hbond_atom_site_label_D
    _geom_hbond_atom_site_label_H
    _geom_hbond_atom_site_label_A
    _geom_hbond_site_symmetry_A
    _geom_hbond_distance_DH
    _geom_hbond_distance_HA
    _geom_hbond_distance_DA
    _geom_hbond_angle_DHA
    N3 H3B O3 1_664 0.86 2.22 2.661(5) 111.6
    O1W H1WA N4 1_545 0.86(2) 2.03(2) 2.880(6) 171(7)
    O3W H3WB O2W 1_545 0.85 2.13 2.910(4) 153.0
    O1W H1WB O3W . 0.86(2) 2.15(2) 3.009(5) 170(6)
    O2W H2WA N3 . 0.765(18) 2.53(3) 3.125(5) 136(4)
data_global
_journal_date_recd_electronic     2009-05-27
_journal_date_accepted     2009-06-09
_journal_name_full     'Acta Crystallographica, Section E'
_journal_year     2009
_journal_volume     65
_journal_issue      7
_journal_page_first     m783
_journal_page_last     m783
_journal_paper_category     QM
_journal_coeditor_code     AT2799
_publ_contact_author_name     'Qiu-Yue Lin'
_publ_contact_author_address
;
  Zhejiang Key Laboratory for Reactive Chemistry on Solid Surfaces,
  Institute of Physical Chemistry,
  Zhejiang Normal University,
  Jinhua, Zhejiang 321004,
  People's Republic of China
;
_publ_contact_author_email     'sky51@zjnu.cn'
_publ_contact_author_fax     '86-579-82282269'
_publ_contact_author_phone     '86-579-82283353'
_publ_section_title
;
Diaquabis(ciprofloxacinato)manganese(II) 2,2'-bipyridine solvate tetrahydrate
;
loop_
    _publ_author_name
    _publ_author_address
    'Yan-Jun Wang'
;
  Zhejiang Key Laboratory for Reactive Chemistry on Solid Surfaces,
  Institute of Physical Chemistry,
  Zhejiang Normal University,
  Jinhua, Zhejiang 321004,
  People's Republic of China
and
  College of Chemistry and Life Science,
  Zhejiang Normal University,
  Jinhua 321004, Zhejiang,
  People's Republic of China
;
    'Na Wang'
;
  Zhejiang Key Laboratory for Reactive Chemistry on Solid Surfaces,
  Institute of Physical Chemistry,
  Zhejiang Normal University,
  Jinhua, Zhejiang 321004,
  People's Republic of China
and
  College of Chemistry and Life Science,
  Zhejiang Normal University,
  Jinhua 321004, Zhejiang,
  People's Republic of China
;
    'Rui-Ding Hu'
;
  Zhejiang Key Laboratory for Reactive Chemistry on Solid Surfaces,
  Institute of Physical Chemistry,
  Zhejiang Normal University,
  Jinhua, Zhejiang 321004,
  People's Republic of China
and
  College of Chemistry and Life Science,
  Zhejiang Normal University,
  Jinhua 321004, Zhejiang,
  People's Republic of China
;
    'Qiu-Yue Lin'
;
  Zhejiang Key Laboratory for Reactive Chemistry on Solid Surfaces,
  Institute of Physical Chemistry,
  Zhejiang Normal University,
  Jinhua, Zhejiang 321004,
  People's Republic of China
and
  College of Chemistry and Life Science,
  Zhejiang Normal University,
  Jinhua 321004, Zhejiang,
  People's Republic of China
;
    'Yun-Yun Wang'
;
  Zhejiang Key Laboratory for Reactive Chemistry on Solid Surfaces,
  Institute of Physical Chemistry,
  Zhejiang Normal University,
  Jinhua, Zhejiang 321004,
  People's Republic of China
and
  College of Chemistry and Life Science,
  Zhejiang Normal University,
  Jinhua 321004, Zhejiang,
  People's Republic of China
;
