# Supplementary material for: Diaqua­bis(ciprofloxacinato)manganese(II) 2,2′-bipyridine solvate tetrahydrate
Source: Acta Crystallogr Sect E Struct Rep Online. 2009 Jun 17;65(Pt 7):m783. doi: 10.1107/S1600536809021783 (PMC2969266; doi:10.1107/S1600536809021783)
Supplement: Supplementary file 2 [file e-65-0m783-Isup2.hkl]

# 
# h,k,l, Fc-squared, Fo-squared, sigma(Fo-squared) and status flag 
# 
data_I
_shelx_title ' a in P1                     New: P-1' 
_shelx_refln_list_code          4 
_shelx_F_calc_maximum      201.42 
_exptl_crystal_F_000       513.00 
_reflns_d_resolution_high  0.7670 
 
loop_ 
 _symmetry_equiv_pos_as_xyz 
 'x, y, z' 
 '-x, -y, -z' 
 
_cell_length_a    10.0355 
_cell_length_b    11.1409 
_cell_length_c    11.8461 
_cell_angle_alpha  66.905 
_cell_angle_beta   68.933 
_cell_angle_gamma  85.858 
 
_shelx_F_squared_multiplier     1.000 
 
loop_ 
 _refln_index_h 
 _refln_index_k 
 _refln_index_l 
 _refln_F_squared_calc 
 _refln_F_squared_meas 
 _refln_F_squared_sigma 
 _refln_observed_status 
   1   0   0     4268.02     3800.09     44.09 o 
   2   0   0        1.43       98.30      2.79 o 
   3   0   0      597.31      636.60     10.86 o 
   4   0   0      426.30      264.26      8.98 o 
   5   0   0     1429.05     1337.59     20.93 o 
   6   0   0       17.31       56.28      5.53 o 
   7   0   0        3.06        0.45      2.39 o 
   8   0   0        8.42       16.90      4.46 o 
   9   0   0      136.64      142.91     10.51 o 
  10   0   0      163.95      180.68     17.65 o 
  11   0   0        9.55       14.29     12.05 o 
 -11   1   0       64.55       72.51     15.83 o 
 -10   1   0       33.92       34.86     10.25 o 
  -9   1   0        1.46       17.84      5.74 o 
  -8   1   0      304.72      398.54     17.00 o 
  -7   1   0      156.52      141.06      8.49 o 
  -6   1   0      152.00      155.67      6.14 o 
  -5   1   0      218.55      190.85      5.34 o 
  -4   1   0      647.54      498.44      9.08 o 
  -3   1   0     1610.29     1844.46     22.63 o 
  -2   1   0     6718.77     6442.26     85.76 o 
  -1   1   0     3712.49     2795.18     45.52 o 
   0   1   0      448.35       36.13      1.00 o 
   1   1   0      556.30      414.27      5.88 o 
   2   1   0     2315.80     2731.15     31.17 o 
   3   1   0        1.98        1.98      1.13 o 
   4   1   0      445.24      293.40      6.58 o 
   5   1   0      265.70      248.39      7.63 o 
   6   1   0       11.62       37.34      4.32 o 
   7   1   0      157.87      156.91      7.38 o 
   8   1   0       57.49      101.11     10.73 o 
   9   1   0       79.14       65.67     13.42 o 
  10   1   0       35.87       28.51      9.78 o 
 -12   2   0        8.15        6.67     10.29 o 
 -11   2   0       39.34       49.79     12.32 o 
 -10   2   0       71.44       67.35     12.86 o 
  -9   2   0       65.80       90.95     10.64 o 
  -8   2   0       17.98       26.85      6.17 o 
  -7   2   0       43.74       32.41      9.36 o 
  -6   2   0       11.96       20.11      3.07 o 
  -5   2   0      502.15      392.98      9.40 o 
  -4   2   0      908.52      806.06     12.89 o 
  -3   2   0     4768.55     5010.66     55.78 o 
  -2   2   0     1832.82     1637.14     28.17 o 
  -1   2   0       90.61      223.13      5.54 o 
   0   2   0     3378.95     3836.54     38.29 o 
   1   2   0     1369.87     1093.54     11.87 o 
   2   2   0      753.61     1066.17     14.45 o 
   3   2   0      934.79      992.32     13.47 o 
   4   2   0       96.51      147.16      5.25 o 
   5   2   0        3.23       16.03      2.55 o 
   6   2   0      123.53      112.19      6.73 o 
   7   2   0       70.01       80.93      5.82 o 
   8   2   0       46.72       50.11      6.42 o 
   9   2   0       40.09       37.69      9.23 o 
  10   2   0      135.44      152.37     23.41 o 
 -12   3   0        0.36        3.70     10.63 o 
 -11   3   0       56.15       57.81     37.89 o 
 -10   3   0       31.64       34.47     10.22 o 
  -9   3   0      500.55      577.80     22.04 o 
  -8   3   0      184.93      203.96     15.96 o 
  -7   3   0      132.62      148.45     11.83 o 
  -6   3   0      295.31      324.12     13.34 o 
  -5   3   0        0.49       15.03      2.30 o 
  -4   3   0      185.51      181.59      6.16 o 
  -3   3   0      786.95      877.66     14.10 o 
  -2   3   0      476.30      473.88      8.54 o 
  -1   3   0     2865.78     3026.91     34.24 o 
   0   3   0      232.90      322.52      4.96 o 
   1   3   0      421.14      385.98      5.52 o 
   2   3   0      322.75      482.52      8.00 o 
   3   3   0     1149.67     1291.04     16.99 o 
   4   3   0      315.39      300.10      7.42 o 
   5   3   0       55.65      106.58      6.02 o 
   6   3   0      680.93      609.32     13.17 o 
   7   3   0      180.76      125.09      8.00 o 
   8   3   0      245.97      275.94     14.60 o 
   9   3   0      351.51      380.82     18.75 o 
 -11   4   0      136.83      130.78     17.86 o 
 -10   4   0       14.23       28.04     10.14 o 
  -9   4   0        0.95       10.48      6.38 o 
  -8   4   0       99.07       93.92      9.98 o 
  -7   4   0      533.56      522.65     18.56 o 
  -6   4   0      472.89      488.98     14.97 o 
  -5   4   0        6.42        1.92      2.79 o 
  -4   4   0        7.77       22.36      2.51 o 
  -3   4   0      588.02      664.27     14.82 o 
  -2   4   0        0.81        2.44      1.04 o 
  -1   4   0        4.82       18.13      1.67 o 
   0   4   0      635.80      571.99      8.13 o 
   1   4   0      193.23      246.81      5.00 o 
   2   4   0     4126.93     4225.13     45.62 o 
   3   4   0      362.18      273.81      6.80 o 
   4   4   0        9.10       10.69      2.27 o 
   5   4   0       13.68       42.14      5.30 o 
   6   4   0      315.56      319.86     11.19 o 
   7   4   0     2455.45     2616.33     46.25 o 
   8   4   0        1.02        3.69      4.18 o 
   9   4   0        0.31       10.19     11.86 o 
 -11   5   0       11.94        8.36     10.01 o 
 -10   5   0       14.75       14.34     10.26 o 
  -9   5   0      111.04      137.81     12.84 o 
  -8   5   0        0.16        0.57      4.81 o 
  -7   5   0     1279.97     1284.11     28.66 o 
  -6   5   0        6.60       12.36      4.03 o 
  -5   5   0       61.28       75.40      7.94 o 
  -4   5   0       44.45       60.45      6.82 o 
  -3   5   0       38.26       41.66      3.64 o 
  -2   5   0      872.95      881.58     13.31 o 
  -1   5   0      296.65      292.02      6.92 o 
   0   5   0        0.40        5.41      1.44 o 
   1   5   0      248.79      257.77      6.71 o 
   2   5   0       62.42       64.97      3.78 o 
   3   5   0        0.69        9.56      2.15 o 
   4   5   0      117.22      165.74      7.92 o 
   5   5   0       47.10       54.15      6.82 o 
   6   5   0        2.17       -0.37      3.27 o 
   7   5   0        1.77       19.63      5.08 o 
   8   5   0       31.64       28.12      8.11 o 
   9   5   0       30.84       13.23     13.49 o 
 -11   6   0        2.83        7.49     12.16 o 
 -10   6   0        2.36       17.76      9.85 o 
  -9   6   0        5.59        4.03      8.23 o 
  -8   6   0       97.19       85.90     16.35 o 
  -7   6   0       99.50      113.05      9.50 o 
  -6   6   0       21.44       17.23      4.66 o 
  -5   6   0        7.54        6.63      4.50 o 
  -4   6   0      380.93      425.57     18.41 o 
  -3   6   0       23.46       25.08      2.58 o 
  -2   6   0     1789.93     1796.25     22.78 o 
  -1   6   0       13.68        9.62      2.61 o 
   0   6   0     1298.82     1249.76     17.40 o 
   1   6   0      667.44      698.83     11.49 o 
   2   6   0        1.37       -0.16      1.66 o 
   3   6   0      791.91      694.19     17.10 o 
   4   6   0        5.53        5.30      2.83 o 
   5   6   0      221.70      260.03     12.14 o 
   6   6   0       39.27       25.92      5.47 o 
   7   6   0      128.12      143.98     10.86 o 
   8   6   0       93.03       98.63     21.70 o 
   9   6   0       38.84       37.66     16.53 o 
  10   6   0        2.07        7.03     15.09 o 
 -10   7   0        0.34        3.49     11.06 o 
  -9   7   0        0.68        2.77      8.31 o 
  -8   7   0        6.40       10.28      8.22 o 
  -7   7   0      120.77      111.74     15.59 o 
  -6   7   0       29.47       30.35      9.80 o 
  -5   7   0        0.22        4.03      4.65 o 
  -4   7   0      800.00      746.38     35.52 o 
  -3   7   0       12.07       18.75      6.50 o 
  -2   7   0      488.73      511.24     10.88 o 
  -1   7   0      208.33      188.32      7.65 o 
   0   7   0       29.27       50.57      4.01 o 
   1   7   0      367.69      357.36      8.91 o 
   2   7   0       55.10       45.67      6.36 o 
   3   7   0       16.09       16.85      3.64 o 
   4   7   0      166.06      172.39     10.08 o 
   5   7   0       42.86       47.18      6.23 o 
   6   7   0      580.86      566.73     20.34 o 
   7   7   0        7.80       19.90      6.72 o 
   8   7   0       52.25       51.12     18.47 o 
   9   7   0       77.01       77.08     22.99 o 
 -10   8   0        0.60       20.37     13.91 o 
  -9   8   0        9.73       14.32      8.33 o 
  -8   8   0       24.79       14.46      7.47 o 
  -7   8   0       51.05       43.08      9.28 o 
  -6   8   0       17.47       16.31      6.22 o 
  -5   8   0      125.01      119.62     13.21 o 
  -4   8   0      294.41      277.58     24.37 o 
  -3   8   0      388.57      388.56     21.91 o 
  -2   8   0      877.59      864.87     21.44 o 
  -1   8   0       10.70        9.82      3.73 o 
   0   8   0     1263.78     1216.51     22.29 o 
   1   8   0      436.74      421.59     16.58 o 
   2   8   0        7.81        9.09      3.83 o 
   3   8   0       18.45       13.43      5.48 o 
   4   8   0       57.85       78.09      7.79 o 
   5   8   0        6.34        6.04      4.46 o 
   6   8   0       31.98       26.15      7.30 o 
   7   8   0      131.88      132.72     26.41 o 
   8   8   0       13.07       -6.20     13.15 o 
  -9   9   0       22.59       30.94     12.20 o 
  -8   9   0       33.74       46.48     11.69 o 
  -7   9   0       40.17       23.87      8.28 o 
  -6   9   0       31.91       28.71      8.00 o 
  -5   9   0       21.91       11.52      6.28 o 
  -4   9   0      103.32       75.94      9.63 o 
  -3   9   0        0.41       -1.38      4.73 o 
  -2   9   0      613.21      528.45     18.14 o 
  -1   9   0        2.42        0.61      5.73 o 
   0   9   0      182.38      252.74     19.26 o 
   1   9   0       18.52       24.58      5.26 o 
   2   9   0      315.12      319.76     16.66 o 
   3   9   0      145.94      130.83     12.06 o 
   4   9   0      166.96      184.79     14.38 o 
   5   9   0       36.13       25.68     15.91 o 
   6   9   0       24.61       29.00     15.89 o 
   7   9   0       78.45       62.94     21.17 o 
   8   9   0        7.46       -0.53     14.75 o 
  -8  10   0       29.60       36.09     22.05 o 
  -7  10   0       28.48       48.92     10.77 o 
  -6  10   0        1.02        3.54      6.39 o 
  -5  10   0      203.71      197.70     16.37 o 
  -4  10   0       92.54       89.44     14.34 o 
  -3  10   0       72.90       58.26      9.50 o 
  -2  10   0      312.84      344.70     41.81 o 
  -1  10   0      135.45      113.72     14.73 o 
   0  10   0      396.86      395.89     24.63 o 
   1  10   0        6.72       10.46      7.19 o 
   2  10   0      182.57      218.65     15.09 o 
   3  10   0      167.39      180.44     20.53 o 
   4  10   0        0.68       -0.05      8.13 o 
   5  10   0      117.30      143.59     25.05 o 
   6  10   0        0.15        1.82     14.10 o 
   7  10   0       40.65       46.98     21.93 o 
  -7  11   0        6.14        4.77      8.59 o 
  -6  11   0       12.38       21.16      8.55 o 
  -5  11   0      110.33       94.77     15.10 o 
  -4  11   0        9.24        6.13      7.76 o 
  -3  11   0       79.96       74.81     13.05 o 
  -2  11   0      161.34      140.10     16.27 o 
  -1  11   0      203.44      200.56     29.53 o 
   0  11   0      170.81      142.67     17.39 o 
   1  11   0      114.90      102.95     15.85 o 
   2  11   0       40.89       28.85     10.84 o 
   3  11   0       29.96       37.74     12.15 o 
   4  11   0        6.99       12.28     10.92 o 
   5  11   0       10.11        9.96     17.41 o 
  -6  12   0       59.07       71.05     14.94 o 
  -5  12   0       33.90       54.95     13.38 o 
  -4  12   0        1.68        1.50     14.63 o 
  -3  12   0       30.86       12.59      9.09 o 
  -2  12   0       63.75       55.84     16.25 o 
  -1  12   0       23.80       21.97      9.32 o 
   0  12   0       77.57       63.01     14.51 o 
   1  12   0        0.93       -1.99      9.55 o 
   2  12   0       11.62       21.94     11.50 o 
   3  12   0       80.96      117.20     18.52 o 
   4  12   0       59.11       66.63     23.45 o 
  -3  13   0       15.73       10.19      9.96 o 
  -2  13   0       63.52       78.56     15.11 o 
  -1  13   0       86.05       77.06     14.39 o 
   0  13   0        0.36        5.09     15.81 o 
   1  13   0        2.41      -10.25     10.25 o 
  -3 -12   1        7.78       12.37     11.79 o 
  -2 -12   1       93.18      120.34     19.42 o 
  -1 -12   1       64.67       37.57     14.88 o 
   0 -12   1       22.52       65.67     14.60 o 
   1 -12   1       35.20       44.13     18.43 o 
   2 -12   1       45.30       50.93     12.90 o 
   3 -12   1       19.95       17.05     10.47 o 
   4 -12   1      151.32      123.13     17.74 o 
   5 -12   1       24.65       37.71     12.44 o 
  -5 -11   1       47.01       36.90     21.25 o 
  -4 -11   1       23.54        6.66     10.96 o 
  -3 -11   1      148.14      164.28     20.09 o 
  -2 -11   1       44.30       67.00     14.42 o 
  -1 -11   1      100.14      101.85     16.37 o 
   0 -11   1       69.18       98.28     16.14 o 
   1 -11   1       18.69       22.71     10.52 o 
   2 -11   1      107.93      112.20     15.47 o 
   3 -11   1       17.66       44.57     19.71 o 
   4 -11   1      123.85      105.36     38.29 o 
   5 -11   1       77.28       67.29     12.92 o 
   6 -11   1       12.10        8.45      8.26 o 
   7 -11   1       55.17       50.10     11.71 o 
  -6 -10   1        2.27       -9.58     14.06 o 
  -5 -10   1        4.64        4.04      9.93 o 
  -4 -10   1      110.80      129.41     24.10 o 
  -3 -10   1      446.95      499.20     27.11 o 
  -2 -10   1      101.87       92.61     14.91 o 
  -1 -10   1       13.59       14.47      8.58 o 
   0 -10   1       10.93        7.86      7.79 o 
   1 -10   1      438.20      376.90     24.88 o 
   2 -10   1       17.51       16.69      8.51 o 
   3 -10   1       33.47       31.99      9.37 o 
   4 -10   1       78.46       72.61     12.85 o 
   5 -10   1        2.30        4.24      6.06 o 
   6 -10   1      155.32      161.26     15.94 o 
   7 -10   1       40.05       25.40     12.83 o 
   8 -10   1        6.65        4.59      8.62 o 
  -7  -9   1       92.83       43.06     20.45 o 
  -6  -9   1       25.57       21.91     10.96 o 
  -5  -9   1      165.03      151.34     64.33 o 
  -4  -9   1      206.05      212.14     16.01 o 
  -3  -9   1      184.53      180.98     19.30 o 
  -2  -9   1      147.46      142.10     14.15 o 
  -1  -9   1       98.62       73.54      7.85 o 
   0  -9   1      127.49      120.48     14.63 o 
   1  -9   1     1252.11     1269.79     42.96 o 
   2  -9   1       15.04       27.53     11.23 o 
   3  -9   1        6.31        5.77      5.31 o 
   4  -9   1       68.68       44.16      7.96 o 
   5  -9   1        1.17        6.03      5.45 o 
   6  -9   1      117.56      112.26     19.77 o 
   7  -9   1        0.15        3.23      6.36 o 
   8  -9   1       29.96       21.38      9.71 o 
   9  -9   1       21.85       21.54     11.79 o 
  -8  -8   1       39.83       78.64     23.83 o 
  -7  -8   1      229.04      230.87     53.72 o 
  -6  -8   1      142.09      124.41     16.74 o 
  -5  -8   1       29.57       32.82     14.47 o 
  -4  -8   1       15.38       14.00      5.87 o 
  -3  -8   1        0.72        6.08      6.70 o 
  -2  -8   1      578.12      599.39     18.29 o 
  -1  -8   1       95.56      100.43      8.26 o 
   0  -8   1     2913.23     2702.52     54.75 o 
   1  -8   1      178.28      173.23     15.76 o 
   2  -8   1        9.54        4.77      7.07 o 
   3  -8   1      168.30      144.54      9.68 o 
   4  -8   1      179.45      210.74     14.49 o 
   5  -8   1       49.28       42.87      7.73 o 
   6  -8   1      155.84      124.86     15.22 o 
   7  -8   1       33.30       25.24     11.61 o 
   8  -8   1       37.76       28.66      8.25 o 
   9  -8   1        0.11        0.30      7.37 o 
  10  -8   1       20.23       20.05     12.26 o 
  -9  -7   1       50.72       27.90     18.93 o 
  -8  -7   1       11.53       21.59     16.53 o 
  -7  -7   1      228.62      241.90     21.69 o 
  -6  -7   1        0.31        7.51      6.07 o 
  -5  -7   1      408.09      366.97     21.54 o 
  -4  -7   1      609.29      547.59     16.95 o 
  -3  -7   1       10.59       16.04      4.16 o 
  -2  -7   1      162.96      161.02      9.67 o 
  -1  -7   1      201.04      165.28      9.20 o 
   0  -7   1      439.08      436.20     13.23 o 
   1  -7   1       10.32       16.33      3.45 o 
   2  -7   1        8.34        2.71      3.72 o 
   3  -7   1       25.15       19.96      4.55 o 
   4  -7   1       20.11       25.58      6.11 o 
   5  -7   1      189.86      198.14     13.76 o 
   6  -7   1       87.46       64.40      8.73 o 
   7  -7   1      359.48      303.46     18.25 o 
   8  -7   1      130.20      120.25     12.96 o 
   9  -7   1       16.35       13.75      7.60 o 
  10  -7   1       36.24       41.36     12.25 o 
  -9  -6   1       42.02       49.48     19.46 o 
  -8  -6   1       14.47        7.53      8.97 o 
  -7  -6   1       58.97       58.88      8.91 o 
  -6  -6   1      100.29      110.15      9.57 o 
  -5  -6   1       24.20       21.25      4.88 o 
  -4  -6   1       21.73       25.45      4.87 o 
  -3  -6   1       44.30       89.94      6.34 o 
  -2  -6   1       13.66       12.99      3.53 o 
  -1  -6   1        1.62       12.97      2.43 o 
   0  -6   1       74.13       99.69      4.92 o 
   1  -6   1      138.29      153.02      5.04 o 
   2  -6   1      154.01      107.59     12.32 o 
   3  -6   1      921.68      883.74     19.77 o 
   4  -6   1      243.38      250.15     12.02 o 
   5  -6   1       61.86       66.61      8.35 o 
   6  -6   1       68.03       67.73      8.81 o 
   7  -6   1       65.53       87.28     10.62 o 
   8  -6   1      111.23      109.50     12.91 o 
   9  -6   1        0.49       -3.31      6.00 o 
  10  -6   1        0.65       -7.27      7.97 o 
  11  -6   1        0.46        3.76     11.97 o 
  -9  -5   1       60.53       68.67     15.83 o 
  -8  -5   1        7.49        0.06      7.03 o 
  -7  -5   1      267.11      242.34     17.95 o 
  -6  -5   1        3.69        1.58      3.68 o 
  -5  -5   1     1261.09     1254.29     26.97 o 
  -4  -5   1        0.36       -2.26      2.26 o 
  -3  -5   1       28.48       37.42      4.13 o 
  -2  -5   1      256.97      202.97     10.39 o 
  -1  -5   1      285.43      402.73     10.74 o 
   0  -5   1       99.15       84.11      3.75 o 
   1  -5   1       91.82      131.43      3.81 o 
   2  -5   1      500.09      490.71      8.03 o 
   3  -5   1      992.17     1026.20     14.34 o 
   4  -5   1      399.46      348.25     10.98 o 
   5  -5   1      362.58      376.46     13.91 o 
   6  -5   1       21.60       13.51      3.96 o 
   7  -5   1      329.78      330.06     16.18 o 
   8  -5   1     1257.52     1313.59     30.05 o 
   9  -5   1       75.21       81.32     12.90 o 
  10  -5   1        0.32        2.34      7.61 o 
  11  -5   1        0.08        2.17      8.71 o 
  -9  -4   1       12.28       10.98      8.89 o 
  -8  -4   1        0.17        5.19      8.37 o 
  -7  -4   1        5.66       19.89      5.96 o 
  -6  -4   1      232.88      202.11     10.85 o 
  -5  -4   1      188.43      227.96      9.65 o 
  -4  -4   1       11.54       14.47      2.96 o 
  -3  -4   1      760.92      759.43     16.52 o 
  -2  -4   1       69.36       47.05      2.72 o 
  -1  -4   1     2165.93     1947.91     22.41 o 
   0  -4   1     1116.87     1084.17     13.09 o 
   1  -4   1        3.95        4.80      1.08 o 
   2  -4   1      181.36      179.40      3.95 o 
   3  -4   1     1430.02     1524.79     26.41 o 
   4  -4   1     1581.68     1485.94     26.60 o 
   5  -4   1     1021.78     1192.21     20.70 o 
   6  -4   1      143.57      146.02     15.49 o 
   7  -4   1      731.63      721.44     19.45 o 
   8  -4   1        4.05        0.74      4.44 o 
   9  -4   1        9.89       23.48      7.85 o 
  10  -4   1       51.16       51.25     13.25 o 
  11  -4   1        3.51       19.45     12.41 o 
  12  -4   1        4.01        5.78     13.49 o 
 -10  -3   1       36.80       60.92     16.61 o 
  -9  -3   1        4.20        6.01      9.05 o 
  -8  -3   1       26.39       21.96      5.96 o 
  -7  -3   1     2841.72     2785.59     54.57 o 
  -6  -3   1      491.70      462.74     15.49 o 
  -5  -3   1      660.16      656.34     15.24 o 
  -4  -3   1      140.02      128.42      6.92 o 
  -3  -3   1     1250.95     1241.89     17.89 o 
  -2  -3   1       20.80       17.37      2.21 o 
  -1  -3   1      344.84      313.60      5.46 o 
   0  -3   1      124.97      102.02      2.81 o 
   1  -3   1      444.69      710.69      8.34 o 
   2  -3   1     5052.83     4700.21     47.96 o 
   3  -3   1     1028.21      954.25     17.79 o 
   4  -3   1      193.41      188.83      4.86 o 
   5  -3   1      132.05      164.32      5.63 o 
   6  -3   1      650.27      556.49     15.70 o 
   7  -3   1      466.43      532.23     17.86 o 
   8  -3   1      600.42      552.03     25.65 o 
   9  -3   1      450.71      480.14     19.82 o 
  10  -3   1       84.48       66.29     17.20 o 
  11  -3   1       26.39       15.76      9.82 o 
  12  -3   1       44.40       91.48     24.88 o 
 -10  -2   1       13.74       17.98     13.34 o 
  -9  -2   1      136.47      149.64     16.21 o 
  -8  -2   1       25.58       48.76      6.80 o 
  -7  -2   1       49.79       64.47      6.19 o 
  -6  -2   1     1015.42      986.51     17.88 o 
  -5  -2   1      446.25      450.92     19.14 o 
  -4  -2   1      302.95      243.48      6.74 o 
  -3  -2   1      454.10      388.66      7.47 o 
  -2  -2   1      584.95      976.34     12.86 o 
  -1  -2   1     2144.77     1779.70     20.32 o 
   0  -2   1     1463.23     1723.76     17.32 o 
   1  -2   1      627.71      297.43      4.71 o 
   2  -2   1     3237.79     3202.75     51.55 o 
   3  -2   1      101.79      164.30      4.27 o 
   4  -2   1     3383.80     3429.42     34.30 o 
   5  -2   1      595.70      628.76     10.15 o 
   6  -2   1      753.27      716.79     12.60 o 
   7  -2   1      620.01      648.26     19.67 o 
   8  -2   1        3.01        4.93      6.42 o 
   9  -2   1        0.16       13.74      5.77 o 
  10  -2   1       67.79       84.09     13.67 o 
  11  -2   1        2.15        4.25      8.81 o 
  12  -2   1        6.73       22.42     17.56 o 
 -11  -1   1       19.73       11.71     13.00 o 
 -10  -1   1       10.65       23.98     12.31 o 
  -9  -1   1      161.80      151.57     19.14 o 
  -8  -1   1      133.97      125.69     11.17 o 
  -7  -1   1       13.74        7.71      3.06 o 
  -6  -1   1      437.48      454.61     11.05 o 
  -5  -1   1      906.20      814.27     14.58 o 
  -4  -1   1      964.33      938.88     16.44 o 
  -3  -1   1      654.31      528.04      8.82 o 
  -2  -1   1      753.62     1260.91     15.35 o 
  -1  -1   1     2129.21     1817.01     23.64 o 
   0  -1   1     1066.16      512.02      6.13 o 
   1  -1   1      164.43      265.30      4.04 o 
   2  -1   1      197.08      297.05      4.00 o 
   3  -1   1      937.56      600.37      8.46 o 
   4  -1   1     1222.04     1480.75     16.80 o 
   5  -1   1     1931.74     1880.20     22.72 o 
   6  -1   1        9.53       43.91      3.73 o 
   7  -1   1      352.23      361.12     10.49 o 
   8  -1   1      263.60      221.18     13.41 o 
   9  -1   1       17.25       22.10      6.05 o 
  10  -1   1      248.20      254.49     20.30 o 
  11  -1   1        0.28       -2.68      8.31 o 
  12  -1   1        1.65        3.53     16.61 o 
 -11   0   1       51.28       58.07     18.55 o 
 -10   0   1       75.91       85.48     18.93 o 
  -9   0   1       79.82       62.48     15.51 o 
  -8   0   1      373.56      359.14     14.43 o 
  -7   0   1      109.05      100.18      7.00 o 
  -6   0   1      640.58      633.83     13.05 o 
  -5   0   1        1.01       25.01      6.17 o 
  -4   0   1      323.41      358.58      7.37 o 
  -3   0   1        9.43        9.28      1.61 o 
  -2   0   1      127.30      437.90      8.16 o 
  -1   0   1     8635.77     7403.65     86.77 o 
   0   0   1      230.28       20.00      1.12 o 
   1   0   1      354.96      314.38      5.58 o 
   2   0   1     1007.53     1047.12     11.81 o 
   3   0   1     1920.05     1576.41     19.41 o 
   4   0   1     3176.86     3482.30     40.78 o 
   5   0   1      817.22      838.54     13.72 o 
   6   0   1     1485.06     1708.17     24.45 o 
   7   0   1       16.43       11.56      2.76 o 
   8   0   1        2.61        1.36      3.03 o 
   9   0   1        1.13       -3.87      3.87 o 
  10   0   1      140.40      170.57     17.14 o 
  11   0   1        0.65       -8.48     12.77 o 
 -11   1   1        7.43       18.59     12.81 o 
 -10   1   1       19.48       29.68     13.19 o 
  -9   1   1       38.63       30.40     11.21 o 
  -8   1   1        0.30       10.57      5.27 o 
  -7   1   1     1134.23     1056.78     27.54 o 
  -6   1   1        2.83       10.19      3.42 o 
  -5   1   1     1677.80     1655.60     29.32 o 
  -4   1   1     7298.10     7307.80    123.28 o 
  -3   1   1      624.52      348.05      8.86 o 
  -2   1   1      182.63      119.88      6.20 o 
  -1   1   1      148.04       88.86      4.46 o 
   0   1   1     4330.76     2501.85     27.59 o 
   1   1   1      758.30      874.83     11.13 o 
   2   1   1     3006.65     2555.18     26.77 o 
   3   1   1      840.47      826.18     12.05 o 
   4   1   1      499.26      681.26     11.39 o 
   5   1   1      402.26      333.70      7.95 o 
   6   1   1      333.76      435.57      9.96 o 
   7   1   1       34.48       38.45      3.97 o 
   8   1   1      107.25      114.16      6.81 o 
   9   1   1       82.29       80.75      7.94 o 
  10   1   1        0.69        9.51     10.20 o 
 -11   2   1        0.07        3.04     11.74 o 
 -10   2   1        8.79        9.04      8.04 o 
  -9   2   1      784.61      712.88     48.88 o 
  -8   2   1       89.37       88.76      9.58 o 
  -7   2   1        4.31        5.20      4.05 o 
  -6   2   1      376.86      386.50     14.95 o 
  -5   2   1       33.58       43.70      3.84 o 
  -4   2   1      633.73      632.27     15.94 o 
  -3   2   1      364.80      175.18      5.95 o 
  -2   2   1      203.48      151.03      4.52 o 
  -1   2   1     1343.69     1408.85     25.33 o 
   0   2   1      864.37      370.82      6.52 o 
   1   2   1      962.35     1204.94     14.86 o 
   2   2   1      479.35      605.16     10.09 o 
   3   2   1       10.17       10.21      1.65 o 
   4   2   1      520.74      668.55     10.61 o 
   5   2   1      650.78      703.97     14.12 o 
   6   2   1      625.33      678.36     22.94 o 
   7   2   1        9.31       22.31      3.46 o 
   8   2   1        0.27       18.32      3.81 o 
   9   2   1      134.27      128.13      9.67 o 
  10   2   1       88.87       57.28     16.27 o 
 -11   3   1        3.92       -3.20      8.81 o 
 -10   3   1        0.18       -1.18      9.29 o 
  -9   3   1      232.61      201.22     20.98 o 
  -8   3   1       92.92       86.09      9.69 o 
  -7   3   1     1181.38     1140.71     41.33 o 
  -6   3   1       49.20       57.02      5.59 o 
  -5   3   1      397.86      417.89     10.32 o 
  -4   3   1      704.60      627.73     12.65 o 
  -3   3   1      657.93      937.62     15.79 o 
  -2   3   1      391.88      367.08      7.93 o 
  -1   3   1      928.14     1042.35     15.64 o 
   0   3   1       43.46        6.05      1.14 o 
   1   3   1        1.84       47.29      2.93 o 
   2   3   1        9.03       36.23      2.48 o 
   3   3   1        0.48       19.04      1.99 o 
   4   3   1        6.95       21.89      2.55 o 
   5   3   1      606.17      569.67     20.32 o 
   6   3   1      384.22      394.74     11.02 o 
   7   3   1       36.43       47.93      5.20 o 
   8   3   1       28.07       45.26      6.38 o 
   9   3   1        2.22        6.80      6.89 o 
 -11   4   1        0.13       -0.38     13.04 o 
 -10   4   1        2.28        9.02      8.59 o 
  -9   4   1      119.86      103.90     11.64 o 
  -8   4   1      339.33      334.01     17.20 o 
  -7   4   1      108.44      100.37      9.63 o 
  -6   4   1       54.05       42.52      6.42 o 
  -5   4   1      153.52      143.05      6.32 o 
  -4   4   1       45.04       24.81      2.94 o 
  -3   4   1     1255.60      988.44     16.84 o 
  -2   4   1       64.12       68.95      4.68 o 
  -1   4   1      112.50       45.61      2.94 o 
   0   4   1      578.35      574.38      9.63 o 
   1   4   1      144.87      178.92      4.14 o 
   2   4   1     1393.85     1103.07     14.76 o 
   3   4   1      570.46      434.94      9.68 o 
   4   4   1        2.47        1.43      1.67 o 
   5   4   1      421.71      464.00     14.72 o 
   6   4   1     1438.33     1416.69     28.01 o 
   7   4   1       44.70       58.12      7.56 o 
   8   4   1       95.33      121.97     11.21 o 
   9   4   1        1.48        9.38      7.93 o 
 -11   5   1       43.79       56.18     14.67 o 
 -10   5   1      126.59      146.59     18.48 o 
  -9   5   1       49.08       46.34     10.57 o 
  -8   5   1       61.09       47.84      8.19 o 
  -7   5   1      418.85      450.00     28.89 o 
  -6   5   1       32.71       36.34      5.61 o 
  -5   5   1      252.01      271.47     14.14 o 
  -4   5   1      284.07      330.24     10.74 o 
  -3   5   1      182.42      168.29      7.20 o 
  -2   5   1      560.62      673.85     11.70 o 
  -1   5   1     2539.41     2638.35     28.10 o 
   0   5   1     1468.47     1343.44     18.76 o 
   1   5   1      227.54      223.42      5.15 o 
   2   5   1     1424.76     1227.07     16.46 o 
   3   5   1     5320.68     5386.50     68.05 o 
   4   5   1      126.80      131.67      9.54 o 
   5   5   1      117.93      141.29      7.24 o 
   6   5   1      931.12      865.08     24.71 o 
   7   5   1      299.98      291.25     15.52 o 
   8   5   1      273.52      286.14     16.56 o 
   9   5   1        3.70       10.79     12.31 o 
  10   5   1       70.64       96.35     22.39 o 
 -11   6   1       14.71       22.73     14.21 o 
 -10   6   1       11.73        4.71     20.09 o 
  -9   6   1       17.35       13.55     14.50 o 
  -8   6   1       21.11       27.94      7.22 o 
  -7   6   1        1.44       -0.04      4.13 o 
  -6   6   1       57.69       51.27      7.78 o 
  -5   6   1        0.56        1.75      4.15 o 
  -4   6   1      152.12      215.04     20.69 o 
  -3   6   1      478.87      478.54      8.69 o 
  -2   6   1      254.33      255.40      7.74 o 
  -1   6   1        5.53        5.20      1.55 o 
   0   6   1      363.16      351.38      8.12 o 
   1   6   1      593.62      591.27     10.38 o 
   2   6   1      823.12      750.14     14.29 o 
   3   6   1      355.52      354.71      8.84 o 
   4   6   1      117.07      110.95      8.49 o 
   5   6   1        9.07       26.17      6.10 o 
   6   6   1       29.85       12.21      5.34 o 
   7   6   1       15.26       38.00      7.58 o 
   8   6   1       13.18       11.14     12.20 o 
   9   6   1       16.69       -4.45     11.48 o 
  10   6   1        1.58      -13.00     13.00 o 
 -10   7   1        0.19       11.43      9.75 o 
  -9   7   1        6.51        1.32      8.29 o 
  -8   7   1       51.13       31.33      9.61 o 
  -7   7   1      289.81      287.23     14.82 o 
  -6   7   1       64.97       78.20      9.59 o 
  -5   7   1       92.09       78.33     11.35 o 
  -4   7   1       21.22       19.33      5.50 o 
  -3   7   1       28.13       38.71      6.13 o 
  -2   7   1      340.97      317.55      8.22 o 
  -1   7   1        2.62        1.10      1.71 o 
   0   7   1      309.83      292.68      7.37 o 
   1   7   1      162.12      147.68      5.83 o 
   2   7   1      343.94      340.21      8.17 o 
   3   7   1      425.81      407.50     11.71 o 
   4   7   1       61.36       73.09      6.17 o 
   5   7   1      443.02      418.80     14.48 o 
   6   7   1       45.28       34.86      5.76 o 
   7   7   1       24.88       38.73     12.29 o 
   8   7   1       16.57       25.62     14.18 o 
   9   7   1        5.02       -6.77     12.85 o 
  10   7   1        3.36       14.59     17.18 o 
 -10   8   1        4.13       -8.25     11.48 o 
  -9   8   1       73.51       53.61     13.36 o 
  -8   8   1      119.28      102.65     12.82 o 
  -7   8   1        0.55        1.63      6.45 o 
  -6   8   1      485.61      492.47     22.09 o 
  -5   8   1        4.37       10.86      5.36 o 
  -4   8   1        2.14        8.11      7.91 o 
  -3   8   1      480.53      439.45     17.50 o 
  -2   8   1      459.76      412.26     17.39 o 
  -1   8   1      952.96      993.42     17.26 o 
   0   8   1       62.10       81.17      4.86 o 
   1   8   1      249.88      239.53      7.46 o 
   2   8   1      693.15      658.15     15.58 o 
   3   8   1      101.84       94.14      7.04 o 
   4   8   1      381.27      381.15     16.51 o 
   5   8   1        0.20        1.14      4.04 o 
   6   8   1      195.57      183.24     14.12 o 
   7   8   1      149.40      142.87     26.38 o 
   8   8   1        9.16       12.35     14.48 o 
   9   8   1       70.93       53.21     20.87 o 
  -9   9   1       17.58       12.47     13.91 o 
  -8   9   1        3.22        3.05      7.77 o 
  -7   9   1       57.18       52.31      9.97 o 
  -6   9   1      130.54      135.03     13.70 o 
  -5   9   1       97.21      100.99     14.08 o 
  -4   9   1      195.04      158.70     13.34 o 
  -3   9   1      122.59      112.33     11.10 o 
  -2   9   1       13.96       10.35      5.13 o 
  -1   9   1       45.14       56.06     11.72 o 
   0   9   1      122.31      150.19      8.71 o 
   1   9   1       77.32       73.13      7.21 o 
   2   9   1      504.51      523.53     16.78 o 
   3   9   1      271.35      296.23     16.09 o 
   4   9   1      160.10      172.10     16.06 o 
   5   9   1       69.37       43.61     10.86 o 
   6   9   1        2.83        5.05     11.78 o 
   7   9   1       71.37       52.52     18.93 o 
   8   9   1       31.09       25.81     16.46 o 
  -8  10   1      131.61      176.04     21.52 o 
  -7  10   1        0.29        5.97      7.51 o 
  -6  10   1       69.51       58.96     10.39 o 
  -5  10   1       15.97       18.78      7.88 o 
  -4  10   1       50.01       35.60      8.15 o 
  -3  10   1       24.20       40.50      8.39 o 
  -2  10   1       28.86       35.10     12.33 o 
  -1  10   1        8.73       10.39      4.77 o 
   0  10   1       78.72       87.16     12.89 o 
   1  10   1       27.57       23.33      9.88 o 
   2  10   1       80.42       74.00     12.55 o 
   3  10   1       27.11       12.34      6.43 o 
   4  10   1      495.88      461.38     41.16 o 
   5  10   1       59.35       35.69     15.92 o 
   6  10   1       68.13       65.14     19.42 o 
   7  10   1       10.29       25.62     17.90 o 
  -7  11   1       51.93       64.07     12.18 o 
  -6  11   1        7.77       -1.81      7.10 o 
  -5  11   1       38.55       37.65      9.92 o 
  -4  11   1       19.39       15.07      7.75 o 
  -3  11   1       11.35        8.75      6.76 o 
  -2  11   1       89.95      104.79     26.70 o 
  -1  11   1        9.15       13.10     17.14 o 
   0  11   1      171.55      217.70     29.66 o 
   1  11   1       86.41       87.49     21.57 o 
   2  11   1       38.32       22.56      9.57 o 
   3  11   1       99.33      119.55     12.80 o 
   4  11   1      100.33       86.69     21.51 o 
   5  11   1        0.22       -2.28     12.58 o 
   6  11   1       37.32       26.07     17.94 o 
  -6  12   1       29.18       25.95     10.69 o 
  -5  12   1        1.38        8.76     15.13 o 
  -4  12   1       21.40        9.44      9.60 o 
  -3  12   1        4.62        2.33      8.05 o 
  -2  12   1       89.53       95.90     14.96 o 
  -1  12   1      241.36      302.22     23.50 o 
   0  12   1       24.09       19.50      9.44 o 
   1  12   1       82.05       69.55     23.49 o 
   2  12   1       16.01       12.26     17.16 o 
   3  12   1       39.70       22.77     16.19 o 
   4  12   1       88.89       84.41     24.21 o 
   5  12   1       12.09       -8.67     14.82 o 
  -4  13   1       28.65        9.98     10.65 o 
  -3  13   1        6.97       13.73     10.41 o 
  -2  13   1        0.15        1.98      9.20 o 
  -1  13   1       42.62       43.63     12.30 o 
   0  13   1        0.85        3.33     10.58 o 
   1  13   1       89.93       95.66     22.82 o 
   2  13   1        4.13        3.15     11.31 o 
  -1 -12   2        0.32        6.39     12.12 o 
   0 -12   2        4.32        9.17      9.98 o 
   1 -12   2       16.05        3.05     16.91 o 
   2 -12   2       21.06       19.97      9.98 o 
   3 -12   2      415.89      490.67     32.85 o 
   4 -12   2       37.90       46.07     13.35 o 
  -4 -11   2        4.81        2.32     15.20 o 
  -3 -11   2       89.02       73.81     17.88 o 
  -2 -11   2       22.80        1.85      9.90 o 
  -1 -11   2        4.54        7.67     10.15 o 
   0 -11   2       47.81       20.59     11.57 o 
   1 -11   2      139.10      145.38     17.80 o 
   2 -11   2        7.63       15.12      9.07 o 
   3 -11   2        0.32       -0.16      7.37 o 
   4 -11   2        7.08       18.44     12.73 o 
   5 -11   2       16.77       30.79     22.20 o 
   6 -11   2        4.45       14.90      9.92 o 
   7 -11   2        1.22        7.49     12.77 o 
  -5 -10   2       60.68       75.65     16.49 o 
  -4 -10   2        0.20       -2.51      9.10 o 
  -3 -10   2      109.17       98.33     16.16 o 
  -2 -10   2      115.90       93.03     20.81 o 
  -1 -10   2        1.40       13.28      8.64 o 
   0 -10   2      321.41      310.92     24.60 o 
   1 -10   2      118.30      114.42     15.16 o 
   2 -10   2       98.09      113.60     40.57 o 
   3 -10   2      209.77      241.42     20.94 o 
   4 -10   2        5.72        0.62      7.45 o 
   5 -10   2       63.36       61.73     12.26 o 
   6 -10   2        7.30       12.37      7.75 o 
   7 -10   2        3.22        8.04      8.42 o 
   8 -10   2       40.81       36.22     11.36 o 
  -6  -9   2       16.42        5.32     10.28 o 
  -5  -9   2       55.02       57.70     30.54 o 
  -4  -9   2        1.75       -5.65      8.01 o 
  -3  -9   2       45.95       44.51      9.10 o 
  -2  -9   2      114.93       98.55     12.71 o 
  -1  -9   2      300.86      255.00     38.73 o 
   0  -9   2      224.22      217.07     21.02 o 
   1  -9   2      160.79      187.87     18.42 o 
   2  -9   2      102.28      121.95     24.53 o 
   3  -9   2       92.80       96.35     14.14 o 
   4  -9   2       19.07       26.04      8.69 o 
   5  -9   2        1.49       -3.44      5.14 o 
   6  -9   2       50.64       57.63     10.06 o 
   7  -9   2        2.71       -0.29      6.59 o 
   8  -9   2        2.19        2.60      7.54 o 
   9  -9   2        7.28        1.79      9.52 o 
  -7  -8   2        0.18        9.12     10.75 o 
  -6  -8   2        0.35       -7.45      8.23 o 
  -5  -8   2       31.06       24.89     10.04 o 
  -4  -8   2       76.91       76.85     10.64 o 
  -3  -8   2      457.62      386.62     29.19 o 
  -2  -8   2      204.41      208.75     14.20 o 
  -1  -8   2        0.68       -0.08      3.91 o 
   0  -8   2        2.91        3.44      4.73 o 
   1  -8   2      468.45      432.70     32.34 o 
   2  -8   2        2.31       -1.10      5.41 o 
   3  -8   2       49.27       42.02     10.72 o 
   4  -8   2       24.16       26.62      7.02 o 
   5  -8   2        5.38        4.41      4.99 o 
   6  -8   2      195.50      148.83     18.97 o 
   7  -8   2       10.13        4.18      6.26 o 
   8  -8   2        0.25        6.04      6.87 o 
   9  -8   2        0.73        7.50      7.87 o 
  10  -8   2      262.42      275.53     51.54 o 
  -8  -7   2      218.42      288.47     34.74 o 
  -7  -7   2        3.77        5.65      8.66 o 
  -6  -7   2      145.77      153.50     18.07 o 
  -5  -7   2        2.71        3.30      5.61 o 
  -4  -7   2       73.74       49.86     15.53 o 
  -3  -7   2      368.13      429.04     18.52 o 
  -2  -7   2        0.33        5.85      3.90 o 
  -1  -7   2      742.36      726.95     19.41 o 
   0  -7   2      468.29      455.54     14.54 o 
   1  -7   2        0.59       12.03      4.32 o 
   2  -7   2       75.19       91.31      8.82 o 
   3  -7   2       48.24       46.91     13.25 o 
   4  -7   2        0.56        3.80      3.79 o 
   5  -7   2        8.64        6.48      4.87 o 
   6  -7   2       37.00       40.78      9.47 o 
   7  -7   2      212.06      236.24     16.65 o 
   8  -7   2        8.55       14.82      6.85 o 
   9  -7   2       42.68       43.80     10.08 o 
  10  -7   2       20.15       10.93      8.06 o 
  -9  -6   2       16.11       13.49     10.79 o 
  -8  -6   2       74.62       70.24     13.62 o 
  -7  -6   2       49.73       81.85     35.88 o 
  -6  -6   2       63.43       63.36     11.04 o 
  -5  -6   2      166.17      133.91     10.83 o 
  -4  -6   2        8.87        9.47      4.20 o 
  -3  -6   2        7.08       37.41      4.83 o 
  -2  -6   2       27.81       23.47      3.77 o 
  -1  -6   2      478.84      477.23     14.37 o 
   0  -6   2      215.60      173.33      9.93 o 
   1  -6   2      256.91      266.82      7.67 o 
   2  -6   2      541.50      574.20     12.69 o 
   3  -6   2      431.83      409.04     15.07 o 
   4  -6   2       64.23       56.29      6.10 o 
   5  -6   2       89.54       72.80      8.40 o 
   6  -6   2        0.49        1.41      4.51 o 
   7  -6   2      376.05      419.33     30.29 o 
   8  -6   2       37.47       42.48      8.82 o 
   9  -6   2        8.57       15.08      7.16 o 
  10  -6   2       64.99       73.06     22.88 o 
  11  -6   2       51.25       65.22     19.27 o 
  -9  -5   2        9.98        8.10      9.56 o 
  -8  -5   2       19.27       10.92      8.88 o 
  -7  -5   2        3.67       27.72      7.33 o 
  -6  -5   2       45.56       48.80      6.88 o 
  -5  -5   2       11.26        8.64      3.96 o 
  -4  -5   2       13.28       12.85      3.98 o 
  -3  -5   2       25.12       60.22      5.81 o 
  -2  -5   2      164.75      175.68      7.71 o 
  -1  -5   2     1119.94     1193.19     20.62 o 
   0  -5   2       82.25       64.96      3.42 o 
   1  -5   2       98.41      117.39      3.56 o 
   2  -5   2      144.69      144.45      7.04 o 
   3  -5   2      267.70      248.00     10.33 o 
   4  -5   2      475.85      435.04     10.66 o 
   5  -5   2       45.41       34.21      3.99 o 
   6  -5   2        9.16        3.17      4.51 o 
   7  -5   2      317.36      356.20     25.60 o 
   8  -5   2       66.50       83.39     10.22 o 
   9  -5   2      252.90      280.25     18.27 o 
  10  -5   2       13.42        0.29      7.62 o 
  11  -5   2       14.95        6.27      9.79 o 
 -10  -4   2       56.63       67.27     19.84 o 
  -9  -4   2       48.15       56.67     16.91 o 
  -8  -4   2       91.35       72.02     21.78 o 
  -7  -4   2        0.25        8.18      4.79 o 
  -6  -4   2        1.04        0.38      3.51 o 
  -5  -4   2       97.87      103.75      8.99 o 
  -4  -4   2       15.45       40.58      4.55 o 
  -3  -4   2        2.27       18.94      3.28 o 
  -2  -4   2     1604.59     1502.24     24.45 o 
  -1  -4   2       43.14       80.55      5.69 o 
   0  -4   2      817.06      758.30     10.26 o 
   1  -4   2     1920.13     1871.02     20.10 o 
   2  -4   2      316.78      339.02      5.56 o 
   3  -4   2     2686.73     2601.65     28.70 o 
   4  -4   2     1341.89     1399.59     22.23 o 
   5  -4   2       60.95       32.43      3.75 o 
   6  -4   2        8.81        3.78      2.98 o 
   7  -4   2        0.29        9.53      3.85 o 
   8  -4   2       48.11       62.74      7.24 o 
   9  -4   2       34.50       37.57      9.26 o 
  10  -4   2       11.80        9.17      8.57 o 
  11  -4   2        8.03        9.93      8.59 o 
  12  -4   2        1.06        5.43     13.15 o 
 -10  -3   2        0.63        3.69     13.04 o 
  -9  -3   2        0.77        0.08     11.02 o 
  -8  -3   2       12.20       19.55      8.76 o 
  -7  -3   2       15.02       21.58      6.98 o 
  -6  -3   2      133.39      135.12      9.50 o 
  -5  -3   2      415.03      379.22     11.68 o 
  -4  -3   2      573.96      596.72     14.17 o 
  -3  -3   2       66.10       65.77      4.83 o 
  -2  -3   2     2770.45     2934.38     40.34 o 
  -1  -3   2    12543.01    12143.79    132.17 o 
   0  -3   2       28.07       68.87      3.21 o 
   1  -3   2     4253.65     4336.15     45.03 o 
   2  -3   2      338.23      199.67      4.98 o 
   3  -3   2      420.62      553.54     12.85 o 
   4  -3   2      145.58      107.69      5.19 o 
   5  -3   2      294.40      368.20      9.64 o 
   6  -3   2      178.24      203.94      7.99 o 
   7  -3   2       20.01       45.61      5.81 o 
   8  -3   2      133.25      152.43     11.26 o 
   9  -3   2      307.32      313.32     16.41 o 
  10  -3   2        2.48        5.99      6.06 o 
  11  -3   2       83.73       87.02     16.15 o 
  12  -3   2       67.31       58.87     22.12 o 
 -10  -2   2       70.29       96.42     21.82 o 
  -9  -2   2       60.79       74.80     17.64 o 
  -8  -2   2       50.03       64.91     14.30 o 
  -7  -2   2      235.33      271.97     13.04 o 
  -6  -2   2       46.63       44.25      5.64 o 
  -5  -2   2     1823.61     1735.44     30.46 o 
  -4  -2   2     1334.23     1420.65     21.17 o 
  -3  -2   2        2.34        7.49      1.86 o 
  -2  -2   2       19.62       55.93      3.58 o 
  -1  -2   2     4476.37     4122.97     43.70 o 
   0  -2   2     1867.74     1664.64     18.97 o 
   1  -2   2     2967.51     3127.22     35.83 o 
   2  -2   2      159.29       60.98      1.90 o 
   3  -2   2       87.71       71.09      3.73 o 
   4  -2   2     1117.86      853.48     11.41 o 
   5  -2   2      621.33      487.18      7.45 o 
   6  -2   2      126.73      146.66      4.36 o 
   7  -2   2        6.41       19.78      6.65 o 
   8  -2   2      278.24      312.34     18.87 o 
   9  -2   2        7.52        5.92      4.89 o 
  10  -2   2      107.82      125.62     12.28 o 
  11  -2   2       60.26       71.97     20.12 o 
  12  -2   2        0.46       -1.33     15.66 o 
 -11  -1   2       10.14        8.36     15.73 o 
 -10  -1   2       25.01       60.24     17.86 o 
  -9  -1   2       91.19      132.79     22.12 o 
  -8  -1   2      102.47      129.52     14.46 o 
  -7  -1   2       27.77       22.03      5.43 o 
  -6  -1   2       26.70       40.57      4.31 o 
  -5  -1   2      556.74      447.77     11.47 o 
  -4  -1   2      247.68      332.65      8.18 o 
  -3  -1   2     3781.09     3553.70     42.10 o 
  -2  -1   2        1.95       97.87      3.50 o 
  -1  -1   2     3938.72     3370.22     32.91 o 
   0  -1   2     3418.02     3446.84     42.65 o 
   1  -1   2      210.41      150.36      3.30 o 
   2  -1   2      654.98     1028.38     12.88 o 
   3  -1   2       17.97       12.29      1.79 o 
   4  -1   2        5.47       22.48      1.52 o 
   5  -1   2      146.34       94.55      3.43 o 
   6  -1   2      362.96      402.83      7.99 o 
   7  -1   2       38.55       36.25      4.02 o 
   8  -1   2      131.40      138.40     10.37 o 
   9  -1   2      467.48      465.59     19.78 o 
  10  -1   2      346.20      366.91     24.23 o 
  11  -1   2        0.10        3.50     12.96 o 
  12  -1   2        1.06       -8.02     15.28 o 
 -11   0   2       26.65       46.98     17.52 o 
 -10   0   2      102.45       92.70     20.37 o 
  -9   0   2        1.98        5.70      9.69 o 
  -8   0   2       46.47       84.51     11.94 o 
  -7   0   2      192.67      157.32     10.00 o 
  -6   0   2      303.63      316.97     11.09 o 
  -5   0   2      533.34      549.83     12.69 o 
  -4   0   2      315.81      375.82      9.39 o 
  -3   0   2      152.56      163.70      5.63 o 
  -2   0   2     1196.03     1744.34     24.53 o 
  -1   0   2      131.27      182.64      7.07 o 
   0   0   2        0.79       58.82      3.41 o 
   1   0   2     2813.48     2171.35     26.91 o 
   2   0   2      190.36      477.77      7.91 o 
   3   0   2      694.01      667.73      8.95 o 
   4   0   2      627.16      960.35     12.73 o 
   5   0   2     1205.02     1083.04     16.13 o 
   6   0   2      809.92      896.74     18.30 o 
   7   0   2       41.49       47.69      4.05 o 
   8   0   2      396.28      432.57     12.10 o 
   9   0   2      163.20      128.72     11.01 o 
  10   0   2      384.00      473.26     39.53 o 
  11   0   2       58.02       53.48     18.24 o 
  12   0   2        0.24        8.51     16.49 o 
 -11   1   2        0.09       13.53     13.61 o 
 -10   1   2      142.35      194.37     27.63 o 
  -9   1   2        2.43       -2.93      8.67 o 
  -8   1   2      339.73      348.46     17.28 o 
  -7   1   2       37.19       26.57      5.02 o 
  -6   1   2       35.67       43.29      8.24 o 
  -5   1   2      556.94      587.82     13.03 o 
  -4   1   2       33.96       39.04      3.26 o 
  -3   1   2      442.28      488.93     11.67 o 
  -2   1   2       22.51       56.21      4.88 o 
  -1   1   2     1752.59     1322.63     24.74 o 
   0   1   2        3.37       78.69      2.86 o 
   1   1   2     5960.27     4398.96     59.62 o 
   2   1   2      321.89      224.14      4.56 o 
   3   1   2       24.50       34.74      2.34 o 
   4   1   2      531.70      837.82     27.50 o 
   5   1   2     2920.23     3050.12     36.95 o 
   6   1   2     1343.56     1309.97     21.55 o 
   7   1   2       76.86       96.37      6.10 o 
   8   1   2      175.08      222.19     11.30 o 
   9   1   2       16.91       10.83      4.32 o 
  10   1   2       12.00       22.92     13.07 o 
  11   1   2        5.86        5.05     12.77 o 
 -11   2   2       16.36       54.84     17.71 o 
 -10   2   2       97.89      123.98     22.80 o 
  -9   2   2       42.54       28.52      9.42 o 
  -8   2   2      214.20      169.36     18.00 o 
  -7   2   2        4.08        3.30      3.85 o 
  -6   2   2       54.66       52.94      7.96 o 
  -5   2   2      318.15      402.38     14.78 o 
  -4   2   2     1222.46     1351.53     28.69 o 
  -3   2   2     1116.72     1335.85     29.79 o 
  -2   2   2      727.49      747.78     16.70 o 
  -1   2   2     1725.39     1538.81     28.67 o 
   0   2   2     1665.26     1795.02     27.31 o 
   1   2   2     1164.25      697.77     13.01 o 
   2   2   2      143.69      184.09      4.43 o 
   3   2   2       71.49       52.87      3.39 o 
   4   2   2      861.70     1169.15     17.17 o 
   5   2   2       61.03       63.10      3.86 o 
   6   2   2       60.79      107.91      5.35 o 
   7   2   2       10.36       19.06      3.25 o 
   8   2   2      109.08      118.12      6.80 o 
   9   2   2       45.62       55.16      9.41 o 
  10   2   2      107.33      125.90     14.73 o 
 -11   3   2        7.74        5.62     12.16 o 
 -10   3   2        4.80       11.65      9.80 o 
  -9   3   2       10.01       20.76      8.76 o 
  -8   3   2      117.36      102.63     14.09 o 
  -7   3   2      126.05      132.54     13.14 o 
  -6   3   2      275.32      243.92     10.74 o 
  -5   3   2       49.09       76.93      5.90 o 
  -4   3   2       15.64       26.69      3.50 o 
  -3   3   2     1534.06     1730.33     29.10 o 
  -2   3   2      173.76      170.76      7.75 o 
  -1   3   2     3824.36     3479.80     53.17 o 
   0   3   2      106.21      108.22      4.27 o 
   1   3   2      977.32     1228.52     16.18 o 
   2   3   2     2070.93     1693.31     21.87 o 
   3   3   2     2610.04     2760.31     33.73 o 
   4   3   2        1.71        9.37      2.16 o 
   5   3   2      217.60      239.93      6.87 o 
   6   3   2       37.04       35.13      3.66 o 
   7   3   2      182.73      207.28      8.07 o 
   8   3   2       35.35       41.33      5.72 o 
   9   3   2      383.43      362.00     14.86 o 
  10   3   2      176.80      167.00     24.25 o 
 -11   4   2        1.36        5.34     10.07 o 
 -10   4   2       38.12       18.94     10.06 o 
  -9   4   2      176.79      186.37     19.43 o 
  -8   4   2       12.03        6.73      5.68 o 
  -7   4   2      139.85      156.11     12.17 o 
  -6   4   2        1.84        2.99      3.72 o 
  -5   4   2      123.53      146.58      7.75 o 
  -4   4   2      234.82      252.42      8.30 o 
  -3   4   2     2013.26     2124.72     33.81 o 
  -2   4   2      644.20      530.62     11.21 o 
  -1   4   2      205.06      171.83      6.28 o 
   0   4   2      210.19      243.30      5.13 o 
   1   4   2      190.81      308.01      6.19 o 
   2   4   2      365.72      307.76      6.93 o 
   3   4   2        0.47       25.60      2.79 o 
   4   4   2        0.34        3.50      1.70 o 
   5   4   2      251.94      247.42      7.41 o 
   6   4   2        3.46        6.08      2.51 o 
   7   4   2      608.96      642.08     15.81 o 
   8   4   2        3.30        5.56      4.66 o 
   9   4   2      106.77      135.22     15.45 o 
  10   4   2       57.48       58.45     17.79 o 
 -11   5   2       28.03       53.17     19.04 o 
 -10   5   2        8.66       22.20     11.07 o 
  -9   5   2        2.29       16.41      8.43 o 
  -8   5   2       94.09       66.73      9.29 o 
  -7   5   2       48.27       54.89      8.21 o 
  -6   5   2      636.49      609.88     25.82 o 
  -5   5   2      884.38      815.86     24.14 o 
  -4   5   2      159.93      174.36      8.28 o 
  -3   5   2      294.29      325.62     15.93 o 
  -2   5   2      120.34      161.64      6.48 o 
  -1   5   2     4090.39     3896.05     42.75 o 
   0   5   2      592.77      401.68      7.23 o 
   1   5   2        3.44       32.64      2.69 o 
   2   5   2      223.81      173.22      5.07 o 
   3   5   2        2.58       21.32      2.82 o 
   4   5   2       43.85       29.01      3.02 o 
   5   5   2       32.30       51.60      4.15 o 
   6   5   2      578.60      577.52     12.91 o 
   7   5   2      747.35      841.55     43.14 o 
   8   5   2     1303.21     1360.56     35.55 o 
   9   5   2      432.68      515.59     47.15 o 
  10   5   2       28.63       45.19     17.64 o 
 -10   6   2        1.47       -5.92      9.03 o 
  -9   6   2        8.89       11.55      8.25 o 
  -8   6   2       23.21       11.32      6.38 o 
  -7   6   2      180.27      152.71     12.62 o 
  -6   6   2      673.17      697.97     53.87 o 
  -5   6   2      180.69      139.71     11.49 o 
  -4   6   2      666.96      662.01     20.95 o 
  -3   6   2      562.25      615.82     13.54 o 
  -2   6   2       60.40      123.00      5.29 o 
  -1   6   2        3.45        2.18      1.55 o 
   0   6   2        0.94       16.86      1.92 o 
   1   6   2     1367.80     1275.36     18.84 o 
   2   6   2      825.54      689.26     12.60 o 
   3   6   2      850.33      712.26     13.25 o 
   4   6   2      273.64      281.63      8.17 o 
   5   6   2      324.69      308.43      9.17 o 
   6   6   2      518.49      519.46     26.10 o 
   7   6   2      171.89      164.73     12.69 o 
   8   6   2       74.03       57.55      8.48 o 
   9   6   2        0.60        2.85     12.01 o 
  10   6   2       28.98       30.33     15.89 o 
  11   6   2       54.67       39.56     18.93 o 
 -10   7   2        3.16        1.37     11.25 o 
  -9   7   2        2.46       -1.49      7.05 o 
  -8   7   2       18.69       24.40      7.49 o 
  -7   7   2      157.31      152.76     16.31 o 
  -6   7   2      323.68      308.99     17.94 o 
  -5   7   2       22.96       12.90      5.36 o 
  -4   7   2        4.20        6.96      4.52 o 
  -3   7   2     1187.10     1109.68     28.69 o 
  -2   7   2      452.85      445.25     11.40 o 
  -1   7   2      720.09      769.94     14.88 o 
   0   7   2        1.61       22.51      2.53 o 
   1   7   2      564.87      540.16     13.23 o 
   2   7   2        8.12        2.53      1.92 o 
   3   7   2      122.36      120.47      5.56 o 
   4   7   2      544.60      566.77     12.59 o 
   5   7   2       11.54       14.49      4.16 o 
   6   7   2      841.45      813.60     25.27 o 
   7   7   2       84.89       84.50     10.04 o 
   8   7   2       27.55        8.97     12.81 o 
   9   7   2       80.49       87.07     21.47 o 
  10   7   2        4.23        9.05     16.04 o 
  -9   8   2        6.99        5.18      9.74 o 
  -8   8   2       58.21       53.51     22.29 o 
  -7   8   2      131.69      140.38     24.85 o 
  -6   8   2       42.06       37.47      7.92 o 
  -5   8   2        0.44        2.48      4.60 o 
  -4   8   2      204.87      210.52     14.16 o 
  -3   8   2      355.14      300.41     15.63 o 
  -2   8   2     1533.52     1526.95     29.32 o 
  -1   8   2      784.90      752.78     17.11 o 
   0   8   2        5.02       18.53      3.30 o 
   1   8   2      237.72      276.22      7.94 o 
   2   8   2        7.76        8.55      2.50 o 
   3   8   2      256.35      283.00     17.04 o 
   4   8   2        6.43       10.30      4.38 o 
   5   8   2        4.58       -2.07      3.95 o 
   6   8   2        9.25        4.94      5.24 o 
   7   8   2        5.81       18.27      8.50 o 
   8   8   2      139.43      126.83     26.19 o 
   9   8   2       15.07        9.69     15.81 o 
  10   8   2        5.54       10.98     17.41 o 
  -9   9   2        8.15       10.30     11.55 o 
  -8   9   2       52.49       72.82     13.82 o 
  -7   9   2       56.08       39.02     10.36 o 
  -6   9   2      232.82      244.34     17.54 o 
  -5   9   2      243.80      245.12     18.41 o 
  -4   9   2      254.15      249.02     16.37 o 
  -3   9   2      288.04      290.01     16.52 o 
  -2   9   2       10.51       20.96      5.83 o 
  -1   9   2      161.10      161.07      8.83 o 
   0   9   2       28.25       46.50      4.05 o 
   1   9   2      724.04      749.23     14.35 o 
   2   9   2     1028.22      990.15     20.80 o 
   3   9   2      174.82      184.93     10.61 o 
   4   9   2       90.99      112.91     10.51 o 
   5   9   2      160.50      185.42     13.73 o 
   6   9   2      335.49      324.64     52.24 o 
   7   9   2       33.08       19.04     14.40 o 
   8   9   2       43.74       37.55     18.78 o 
   9   9   2        4.73      -13.80     15.01 o 
  -8  10   2        6.94        0.28      9.88 o 
  -7  10   2       21.23       10.76      7.94 o 
  -6  10   2      121.36      134.98     14.45 o 
  -5  10   2      297.46      281.84     18.94 o 
  -4  10   2        2.08       -4.12      4.80 o 
  -3  10   2       29.75       23.00      7.01 o 
  -2  10   2      433.21      449.28     38.20 o 
  -1  10   2      167.30      180.02     11.23 o 
   0  10   2        0.38        2.27      3.77 o 
   1  10   2      792.90      845.30     22.11 o 
   2  10   2      651.26      651.64     27.34 o 
   3  10   2      264.05      288.14     28.50 o 
   4  10   2        5.32        3.35      7.06 o 
   5  10   2        1.34       -3.23     12.47 o 
   6  10   2        0.46       18.05     13.45 o 
   7  10   2        0.14       11.21     13.23 o 
  -7  11   2       40.04       33.32     10.67 o 
  -6  11   2        7.05       14.79      8.36 o 
  -5  11   2       23.63       13.12      8.17 o 
  -4  11   2       12.89       17.47      7.14 o 
  -3  11   2       52.82       53.10      9.69 o 
  -2  11   2        0.49       -0.76      5.81 o 
  -1  11   2        1.14        8.03      5.65 o 
   0  11   2      186.17      201.55     14.92 o 
   1  11   2        0.17       -1.72      7.23 o 
   2  11   2       26.95       27.67      7.89 o 
   3  11   2      122.06      125.60     30.52 o 
   4  11   2       33.15       32.57     16.15 o 
   5  11   2        1.26       13.76     15.05 o 
   6  11   2       42.04       30.86     17.98 o 
   7  11   2       21.11       47.13     20.56 o 
  -6  12   2        5.89       10.01      8.91 o 
  -5  12   2       89.76       90.65     13.46 o 
  -4  12   2       49.96       59.70     10.94 o 
  -3  12   2        2.20       -2.02      6.70 o 
  -2  12   2        3.81        7.34     10.19 o 
  -1  12   2        4.18       15.01      8.90 o 
   0  12   2      126.68      148.67     17.06 o 
   1  12   2       14.01       40.78      9.07 o 
   2  12   2        0.33       -1.92      8.95 o 
   3  12   2       17.14       36.56     18.66 o 
   4  12   2       47.19       27.97     18.47 o 
   5  12   2       51.54       15.35     15.96 o 
  -4  13   2        4.41        3.52      9.48 o 
  -3  13   2       56.10       53.93     12.75 o 
  -2  13   2        0.44       13.19      9.96 o 
  -1  13   2       34.62       42.30     11.35 o 
   0  13   2       27.35       39.29     11.43 o 
   1  13   2        7.46        9.98      8.96 o 
   2  13   2       13.85       17.86     16.95 o 
   3  13   2        1.02       -6.77     15.32 o 
   2 -12   3      121.12      100.76     28.66 o 
  -2 -11   3        5.97       16.46     13.17 o 
  -1 -11   3      143.13      207.95     28.75 o 
   0 -11   3        7.60       13.13     14.52 o 
   1 -11   3        8.58        4.77     11.14 o 
   2 -11   3       16.93        6.85      8.62 o 
   3 -11   3       92.15       97.11     17.79 o 
   4 -11   3        5.62        9.08      9.98 o 
   5 -11   3       77.65       69.88     27.73 o 
   6 -11   3       27.67       23.25     10.54 o 
  -4 -10   3        6.29       12.69     17.94 o 
  -3 -10   3       31.03       27.86     15.37 o 
  -2 -10   3       84.90      145.68     26.72 o 
  -1 -10   3       32.50       42.19     13.21 o 
   0 -10   3        0.46        8.49      8.80 o 
   1 -10   3        0.18       -3.03      6.45 o 
   2 -10   3        6.75       12.22      8.43 o 
   3 -10   3       11.91       24.56      9.37 o 
   4 -10   3       15.80       21.64      9.56 o 
   5 -10   3       23.73        9.56      9.23 o 
   6 -10   3       58.92       59.70     12.85 o 
   7 -10   3       38.10       42.07     12.30 o 
   8 -10   3        1.39       10.71      9.13 o 
  -5  -9   3        2.95       12.26     10.95 o 
  -4  -9   3       46.40       38.75     11.75 o 
  -3  -9   3        0.75        2.02      7.59 o 
  -2  -9   3      171.20      206.98     29.65 o 
  -1  -9   3        7.58        4.87      7.27 o 
   0  -9   3        1.35        7.09      8.07 o 
   1  -9   3       83.82      124.98     16.29 o 
   2  -9   3       70.90       66.49     11.72 o 
   3  -9   3      161.34      185.07     17.96 o 
   4  -9   3      120.58       99.13     16.68 o 
   5  -9   3        0.38        0.74      6.37 o 
   6  -9   3       28.84       20.12      9.37 o 
   7  -9   3        3.60       -1.42      6.65 o 
   8  -9   3        7.00       19.09     12.51 o 
   9  -9   3        8.88       13.03     10.84 o 
  -6  -8   3       65.14       58.57     14.34 o 
  -5  -8   3       10.46       19.47     10.28 o 
  -4  -8   3       63.78       66.52     14.06 o 
  -3  -8   3       15.57       13.70      7.13 o 
  -2  -8   3       24.90       22.96     11.01 o 
  -1  -8   3       12.46        0.16      6.68 o 
   0  -8   3        0.47       -2.63      6.41 o 
   1  -8   3      141.09      117.25     15.09 o 
   2  -8   3      569.93      564.87     26.06 o 
   3  -8   3      161.43      137.24     35.61 o 
   4  -8   3      186.83      225.06     16.60 o 
   5  -8   3        3.67        7.90      5.90 o 
   6  -8   3      317.89      284.58     18.36 o 
   7  -8   3      106.32       93.52     12.14 o 
   8  -8   3        1.41       -1.25      7.56 o 
   9  -8   3       61.68       68.18     12.05 o 
  10  -8   3       38.29       21.35     11.38 o 
  -7  -7   3        0.14       -3.11      9.35 o 
  -6  -7   3      106.92      107.64     15.93 o 
  -5  -7   3        0.46        3.86      8.14 o 
  -4  -7   3      177.88      194.29     15.24 o 
  -3  -7   3       72.72       99.10     11.26 o 
  -2  -7   3      197.03      196.34     14.99 o 
  -1  -7   3       56.21       57.05      6.79 o 
   0  -7   3       55.55       54.51      6.47 o 
   1  -7   3      147.85      153.07     14.75 o 
   2  -7   3      450.96      433.76     43.61 o 
   3  -7   3      431.53      429.10     24.57 o 
   4  -7   3        1.43        3.13      3.68 o 
   5  -7   3       84.01       88.55      9.99 o 
   6  -7   3        0.20        1.66      5.00 o 
   7  -7   3       11.35        3.79      7.90 o 
   8  -7   3       28.34       28.42      8.27 o 
   9  -7   3       43.79       63.90     10.89 o 
  10  -7   3       13.05       32.06     10.22 o 
  -7  -6   3       38.32       34.31     16.15 o 
  -6  -6   3      171.85      158.46     18.24 o 
  -5  -6   3      138.62      166.95     16.77 o 
  -4  -6   3      153.77      121.36     11.88 o 
  -3  -6   3       50.89       78.58     14.93 o 
  -2  -6   3        5.84       10.35      3.98 o 
  -1  -6   3       35.54       29.61      6.09 o 
   0  -6   3       11.27       12.39      3.69 o 
   1  -6   3      561.80      641.62     16.17 o 
   2  -6   3       79.83       72.98      9.39 o 
   3  -6   3      246.71      268.36     16.55 o 
   4  -6   3      407.77      434.03     16.84 o 
   5  -6   3      624.03      591.60     17.65 o 
   6  -6   3      109.05      102.60     12.75 o 
   7  -6   3       84.26       92.85     17.21 o 
   8  -6   3       92.05       97.76     11.26 o 
   9  -6   3        4.81        2.43      6.64 o 
  10  -6   3        8.54       11.31     11.55 o 
  11  -6   3       14.83       19.84     13.72 o 
  -9  -5   3       16.26        9.05     14.40 o 
  -8  -5   3       65.84       47.52     12.72 o 
  -7  -5   3       83.55       56.92     12.02 o 
  -6  -5   3       15.53       28.65      7.22 o 
  -5  -5   3      168.48      150.24     10.51 o 
  -4  -5   3      297.35      286.87     13.28 o 
  -3  -5   3      285.81      260.50     10.30 o 
  -2  -5   3      212.12      227.36      8.96 o 
  -1  -5   3       95.65      114.50      7.74 o 
   0  -5   3      163.73      163.00      8.42 o 
   1  -5   3       58.48       61.70      4.05 o 
   2  -5   3      144.98      182.85      6.98 o 
   3  -5   3     2346.37     2543.72     47.89 o 
   4  -5   3      180.43      213.77     13.34 o 
   5  -5   3      788.46      807.84     23.78 o 
   6  -5   3      142.20      144.53     11.53 o 
   7  -5   3       32.50       44.72     11.80 o 
   8  -5   3      367.48      387.36     24.09 o 
   9  -5   3        2.11        8.19      6.66 o 
  10  -5   3        8.79       16.67      7.99 o 
  11  -5   3        0.21        3.85     12.07 o 
  -9  -4   3       10.62        7.26     14.44 o 
  -8  -4   3       51.29       28.97     10.58 o 
  -7  -4   3       43.04       49.43      8.58 o 
  -6  -4   3      155.97      193.33     12.06 o 
  -5  -4   3      205.80      171.81     10.64 o 
  -4  -4   3       45.68       41.12      5.55 o 
  -3  -4   3        0.41       33.96      4.18 o 
  -2  -4   3      234.43      221.20      8.32 o 
  -1  -4   3       69.26       61.53      4.53 o 
   0  -4   3      713.29      796.69     12.77 o 
   1  -4   3      999.95      920.20     14.80 o 
   2  -4   3     1112.48     1072.48     19.98 o 
   3  -4   3     1847.71     2044.09     29.73 o 
   4  -4   3      276.12      242.42      7.34 o 
   5  -4   3      707.40      819.43     16.12 o 
   6  -4   3      230.20      205.78     10.58 o 
   7  -4   3      113.56      118.45     10.75 o 
   8  -4   3       72.83       62.70      8.75 o 
   9  -4   3      534.30      613.38     23.48 o 
  10  -4   3        1.27        7.00      8.35 o 
  11  -4   3       13.20        3.15      8.74 o 
 -10  -3   3       23.19       11.25     15.13 o 
  -9  -3   3       24.61        1.79     10.98 o 
  -8  -3   3       10.66        2.39     10.00 o 
  -7  -3   3       65.98       46.74      7.04 o 
  -6  -3   3       30.93       43.53      6.15 o 
  -5  -3   3      222.24      195.99     10.69 o 
  -4  -3   3       64.40       97.83      7.56 o 
  -3  -3   3       18.23       43.78      6.54 o 
  -2  -3   3     1267.75     1200.41     27.53 o 
  -1  -3   3      200.88      314.24      8.38 o 
   0  -3   3      191.39      304.79      7.35 o 
   1  -3   3     1058.52      908.54     15.61 o 
   2  -3   3      348.98      399.07      9.33 o 
   3  -3   3     2332.61     2537.85     27.81 o 
   4  -3   3      371.23      332.71      8.35 o 
   5  -3   3      773.42      838.36     16.00 o 
   6  -3   3       18.09       30.63      3.90 o 
   7  -3   3      112.30      109.75      7.85 o 
   8  -3   3      567.28      625.01     18.07 o 
   9  -3   3      305.73      326.73     16.25 o 
  10  -3   3       16.55       34.80      9.98 o 
  11  -3   3       19.48       14.21     15.32 o 
  12  -3   3        0.05       -7.34     16.72 o 
 -10  -2   3       19.60       20.30     14.94 o 
  -9  -2   3       44.21       43.18     16.04 o 
  -8  -2   3       97.34      102.81     20.26 o 
  -7  -2   3      164.20      155.84     12.80 o 
  -6  -2   3     2664.10     2720.09     47.66 o 
  -5  -2   3     2256.21     2046.99     33.91 o 
  -4  -2   3       46.81      111.24      8.50 o 
  -3  -2   3        4.00        4.10      1.77 o 
  -2  -2   3      692.53      592.09     12.59 o 
  -1  -2   3     4861.96     4347.61     64.16 o 
   0  -2   3     2376.57     2668.23     31.93 o 
   1  -2   3      212.10      149.58      4.35 o 
   2  -2   3      439.12      618.70     10.77 o 
   3  -2   3        0.77        6.59      1.31 o 
   4  -2   3     1408.58     1453.41     18.19 o 
   5  -2   3      821.96     1019.01     15.59 o 
   6  -2   3      175.19      235.88      8.17 o 
   7  -2   3      486.61      486.36     12.64 o 
   8  -2   3        0.67        3.68      4.06 o 
   9  -2   3      169.33      181.89     12.58 o 
  10  -2   3        6.36        6.41      5.64 o 
  11  -2   3       37.88       37.63     17.37 o 
  12  -2   3       42.45       35.08     18.66 o 
 -10  -1   3       27.34       30.22     16.68 o 
  -9  -1   3       58.00       88.25     20.33 o 
  -8  -1   3      422.39      449.88     36.45 o 
  -7  -1   3       11.69       18.99      7.13 o 
  -6  -1   3        0.28        8.48      4.15 o 
  -5  -1   3       57.63       60.09      6.63 o 
  -4  -1   3      654.36      568.61     12.80 o 
  -3  -1   3      637.91      532.71     11.43 o 
  -2  -1   3       58.32       55.51      2.89 o 
  -1  -1   3      521.43      467.58      7.03 o 
   0  -1   3      160.91      276.93      6.41 o 
   1  -1   3        4.02        2.03      1.09 o 
   2  -1   3      160.32      395.34      6.06 o 
   3  -1   3      201.26      197.00      4.31 o 
   4  -1   3      155.11      217.19      4.71 o 
   5  -1   3       69.54       86.16      3.68 o 
   6  -1   3       50.93      110.19      4.82 o 
   7  -1   3       68.87       70.31      6.11 o 
   8  -1   3        0.26        6.03      3.67 o 
   9  -1   3       31.22       36.50      8.09 o 
  10  -1   3      188.90      222.98     18.71 o 
  11  -1   3        2.00       10.53     14.52 o 
  12  -1   3        9.45       28.28     18.05 o 
 -10   0   3       82.23       70.16     19.57 o 
  -9   0   3       78.80       85.89     19.42 o 
  -8   0   3      469.98      419.02     34.66 o 
  -7   0   3       10.88       31.80      7.91 o 
  -6   0   3       22.35       14.09      4.10 o 
  -5   0   3     1070.36     1025.75     23.35 o 
  -4   0   3      117.82      145.06      9.85 o 
  -3   0   3       10.48       25.80      3.04 o 
  -2   0   3     3402.96     3492.59     46.02 o 
  -1   0   3        5.15       16.21      3.11 o 
   0   0   3       71.46       73.91      6.15 o 
   1   0   3      981.57     1046.46     15.12 o 
   2   0   3    10015.98    10367.73    111.01 o 
   3   0   3       40.12       41.00      4.18 o 
   4   0   3      613.63      816.25     12.45 o 
   5   0   3      251.00      239.51      5.32 o 
   6   0   3       33.34       35.05      3.14 o 
   7   0   3      124.61      122.77      5.19 o 
   8   0   3       20.43       24.53      4.77 o 
   9   0   3        6.52        2.79      5.85 o 
  10   0   3        4.25       16.17      8.40 o 
  11   0   3       49.41       46.75     18.24 o 
  12   0   3       40.26       33.60     18.17 o 
 -11   1   3        2.71        4.48     13.76 o 
 -10   1   3       14.32       20.71     13.72 o 
  -9   1   3      155.77      127.74     22.58 o 
  -8   1   3        0.52        3.08      8.78 o 
  -7   1   3      131.12      145.58     10.19 o 
  -6   1   3      171.72      135.05      9.86 o 
  -5   1   3       25.09       39.08      4.30 o 
  -4   1   3      114.63       99.20      5.69 o 
  -3   1   3      608.36      599.56     16.78 o 
  -2   1   3      155.42      245.12      6.60 o 
  -1   1   3      286.21      199.76      6.54 o 
   0   1   3     2146.68     1837.98     24.48 o 
   1   1   3      152.97       47.26      4.20 o 
   2   1   3    31648.74    24791.28    260.69 o 
   3   1   3       52.50       56.89      6.93 o 
   4   1   3     3017.91     3350.27     49.05 o 
   5   1   3      393.20      338.36     14.02 o 
   6   1   3      104.82       92.59      5.35 o 
   7   1   3       50.32       45.48      4.42 o 
   8   1   3        0.19       -0.97      2.54 o 
   9   1   3       54.87       31.75     11.03 o 
  10   1   3       13.41       20.59      8.98 o 
  11   1   3        1.14        8.44     12.73 o 
  12   1   3        0.92       10.83     15.66 o 
 -11   2   3       62.84       62.22     19.95 o 
 -10   2   3       23.37       20.14     13.76 o 
  -9   2   3       27.91       28.24     13.07 o 
  -8   2   3      524.58      533.53     21.23 o 
  -7   2   3       71.73       88.02      8.38 o 
  -6   2   3      126.70      111.89      8.52 o 
  -5   2   3      499.85      519.51     14.99 o 
  -4   2   3      186.26      157.35      6.61 o 
  -3   2   3       60.35       41.27      4.30 o 
  -2   2   3        8.69        6.73      2.42 o 
  -1   2   3       83.25      228.86      7.09 o 
   0   2   3     1269.55     1254.70     20.70 o 
   1   2   3    40571.52    37003.34    387.60 o 
   2   2   3    17942.17    16432.90    212.93 o 
   3   2   3       45.76      102.63      4.38 o 
   4   2   3       49.85      101.34      4.38 o 
   5   2   3      998.85      909.19     15.11 o 
   6   2   3      257.36      256.34      7.35 o 
   7   2   3       16.63       18.76      3.39 o 
   8   2   3       47.82       48.30      5.36 o 
   9   2   3       94.16      120.19      9.81 o 
  10   2   3        8.38       15.39     12.88 o 
  11   2   3       39.33       31.09     15.54 o 
 -11   3   3        0.07       -0.49     13.11 o 
 -10   3   3       37.47       19.00     12.69 o 
  -9   3   3        9.48        3.16     15.20 o 
  -8   3   3        3.31        3.19      6.67 o 
  -7   3   3       56.62       69.76     10.65 o 
  -6   3   3      123.71      119.82      8.81 o 
  -5   3   3      122.58      142.10     29.23 o 
  -4   3   3      825.51      649.88     22.91 o 
  -3   3   3       71.03       94.21      7.02 o 
  -2   3   3       85.02       62.92      4.73 o 
  -1   3   3      306.38      482.31     11.46 o 
   0   3   3     2968.09     2724.65     36.55 o 
   1   3   3     2214.90     2671.98     32.70 o 
   2   3   3        9.72        8.15      1.62 o 
   3   3   3     1559.17     1738.95     23.17 o 
   4   3   3       50.01       64.20      3.90 o 
   5   3   3      616.54      505.00     13.59 o 
   6   3   3      272.94      260.35      7.84 o 
   7   3   3        0.70        7.79      3.04 o 
   8   3   3        1.27        3.94      3.30 o 
   9   3   3        0.65        7.71      4.70 o 
  10   3   3       37.26       45.55      8.92 o 
 -10   4   3       78.86       82.83     15.56 o 
  -9   4   3        4.94        1.57      7.97 o 
  -8   4   3       68.56       66.89     11.74 o 
  -7   4   3       69.32       50.52      8.33 o 
  -6   4   3       69.56       70.78      8.24 o 
  -5   4   3      166.97      177.16     12.02 o 
  -4   4   3        2.00        0.53      2.68 o 
  -3   4   3      449.51      398.96     11.52 o 
  -2   4   3      755.07      686.17     19.10 o 
  -1   4   3      683.35      744.28     14.14 o 
   0   4   3      106.51       98.25      3.86 o 
   1   4   3      496.70      780.72     12.86 o 
   2   4   3     1868.66     1575.49     21.39 o 
   3   4   3     1308.00     1467.82     20.90 o 
   4   4   3        4.94        0.48      1.70 o 
   5   4   3        8.26       23.88      2.74 o 
   6   4   3       67.28       60.21      5.08 o 
   7   4   3      301.97      276.24     10.67 o 
   8   4   3        0.17        4.42      3.94 o 
   9   4   3      124.05      158.57     11.08 o 
  10   4   3       41.97       31.96     10.32 o 
 -10   5   3       22.73       21.59     10.98 o 
  -9   5   3       11.02        6.29      8.50 o 
  -8   5   3      115.63      123.81     15.77 o 
  -7   5   3      459.32      460.50     20.53 o 
  -6   5   3        4.74       19.48      6.79 o 
  -5   5   3       63.87       57.29      9.29 o 
  -4   5   3      146.88      109.10      7.21 o 
  -3   5   3       16.39       49.45      4.93 o 
  -2   5   3      674.69      626.20     13.69 o 
  -1   5   3        6.57        6.39      2.20 o 
   0   5   3     2129.28     2072.77     23.48 o 
   1   5   3     1479.35     1679.04     18.59 o 
   2   5   3      251.29      202.02      5.98 o 
   3   5   3      853.19      926.33     16.87 o 
   4   5   3      680.32      730.31     15.20 o 
   5   5   3      262.90      259.70      7.76 o 
   6   5   3      115.98      112.03      7.19 o 
   7   5   3      506.70      486.71     15.35 o 
   8   5   3        2.57       -0.10      4.70 o 
   9   5   3      417.91      462.08     25.18 o 
  10   5   3        3.09        9.92     12.58 o 
  11   5   3      312.30      298.09     35.50 o 
 -10   6   3       95.82       78.04     15.40 o 
  -9   6   3       21.56       24.94     10.69 o 
  -8   6   3      221.94      222.87     37.53 o 
  -7   6   3       52.77       55.20      8.42 o 
  -6   6   3      215.23      224.59     18.98 o 
  -5   6   3     1430.63     1330.32     40.90 o 
  -4   6   3       97.41       63.00      7.73 o 
  -3   6   3        6.99       15.26      3.36 o 
  -2   6   3      735.38      859.24     17.43 o 
  -1   6   3      195.75      223.48      6.93 o 
   0   6   3      382.85      396.82      7.36 o 
   1   6   3      134.02      154.73      4.97 o 
   2   6   3     1033.22     1004.02     15.15 o 
   3   6   3     1990.12     2091.66     28.38 o 
   4   6   3      874.06      815.88     14.89 o 
   5   6   3     1257.12     1197.67     22.31 o 
   6   6   3       65.34       80.74      7.09 o 
   7   6   3       41.30       52.43      7.91 o 
   8   6   3      711.71      802.31     26.15 o 
   9   6   3      294.60      303.29     34.21 o 
  10   6   3       17.12       -1.06     12.85 o 
  11   6   3       29.09       37.09     18.89 o 
 -10   7   3       17.74       18.05     14.06 o 
  -9   7   3       11.74       15.07     14.59 o 
  -8   7   3       42.72       62.04     12.14 o 
  -7   7   3       71.26       92.68     18.79 o 
  -6   7   3      179.04      203.70     17.99 o 
  -5   7   3      336.26      320.67     17.22 o 
  -4   7   3      101.22       88.46      9.36 o 
  -3   7   3      138.81      129.50     10.95 o 
  -2   7   3      292.40      304.97     12.78 o 
  -1   7   3        2.29        1.89      1.98 o 
   0   7   3       88.74      112.58      6.44 o 
   1   7   3      530.75      463.45      9.56 o 
   2   7   3       86.40      108.08      5.19 o 
   3   7   3      968.06      943.99     15.40 o 
   4   7   3       27.09       39.01      4.01 o 
   5   7   3       25.67       35.13      5.07 o 
   6   7   3       55.91       42.26      8.74 o 
   7   7   3       92.38      111.67     11.11 o 
   8   7   3       96.14       61.00     18.21 o 
   9   7   3       62.47       41.09     17.33 o 
  10   7   3        0.09        6.50     15.24 o 
  11   7   3        0.45        8.59     16.04 o 
  -9   8   3        0.19        4.14      8.99 o 
  -8   8   3       24.34       23.50     17.35 o 
  -7   8   3       61.21       74.82     20.66 o 
  -6   8   3       53.97       62.60      9.57 o 
  -5   8   3        7.82       12.82      5.99 o 
  -4   8   3        0.21       -2.01      4.27 o 
  -3   8   3      309.00      300.18     15.68 o 
  -2   8   3       23.55       13.66      3.46 o 
  -1   8   3     1179.19     1187.05     19.84 o 
   0   8   3      567.43      614.87     12.00 o 
   1   8   3      282.55      256.78      7.25 o 
   2   8   3     1530.38     1577.26     28.52 o 
   3   8   3        7.28       10.27      2.66 o 
   4   8   3       31.67       52.40      5.84 o 
   5   8   3       93.08      105.63     18.25 o 
   6   8   3       21.93       15.35      6.59 o 
   7   8   3       35.67       32.14      7.32 o 
   8   8   3        4.95       -5.59     10.53 o 
   9   8   3       20.08       21.66     15.43 o 
  10   8   3        5.38        7.34     15.70 o 
  -9   9   3        9.81       22.69     15.01 o 
  -8   9   3        9.74        8.10      9.44 o 
  -7   9   3       20.17        7.61      8.05 o 
  -6   9   3      225.38      222.59     17.12 o 
  -5   9   3       66.47       94.09     11.20 o 
  -4   9   3        1.62        4.03      5.72 o 
  -3   9   3      135.14      149.47     12.63 o 
  -2   9   3       29.41       42.55     11.21 o 
  -1   9   3      162.48      161.00      7.63 o 
   0   9   3      142.88      167.50      7.02 o 
   1   9   3       76.37       69.91      4.67 o 
   2   9   3        1.63        7.15      2.77 o 
   3   9   3        0.75       -0.71      3.43 o 
   4   9   3       96.08      104.28      9.97 o 
   5   9   3      169.01      147.28     18.17 o 
   6   9   3        6.16        0.70      4.95 o 
   7   9   3       86.85       67.35     18.59 o 
   8   9   3        9.49       23.87     16.00 o 
   9   9   3        3.79       -7.11     14.82 o 
  -8  10   3       28.45       43.82     17.60 o 
  -7  10   3        0.40       -0.42      7.14 o 
  -6  10   3       30.65       23.73      8.77 o 
  -5  10   3        5.48        5.05      6.90 o 
  -4  10   3        0.67        6.71      6.21 o 
  -3  10   3      467.59      435.53     20.44 o 
  -2  10   3      354.35      386.82     18.39 o 
  -1  10   3      456.78      484.05     17.03 o 
   0  10   3        9.50        4.55      3.18 o 
   1  10   3       61.47       49.38      5.94 o 
   2  10   3      809.82      910.63     22.83 o 
   3  10   3      101.58      124.13     11.23 o 
   4  10   3       54.87       69.05      8.84 o 
   5  10   3        8.94        2.73      5.75 o 
   6  10   3       30.03       25.08     15.05 o 
   7  10   3       31.87       31.47     15.92 o 
   8  10   3        0.72       -3.27     13.49 o 
  -7  11   3       15.87       16.59     10.65 o 
  -6  11   3       26.65        5.24      8.23 o 
  -5  11   3        2.21       -1.66     10.47 o 
  -4  11   3       42.44       55.36     21.19 o 
  -3  11   3       79.49       72.87     10.44 o 
  -2  11   3       81.08       66.68     11.09 o 
  -1  11   3      148.59      138.33     11.08 o 
   0  11   3        3.79        7.66      4.80 o 
   1  11   3       57.15       71.88     16.28 o 
   2  11   3      168.84      188.60     14.10 o 
   3  11   3      155.48      152.33     23.83 o 
   4  11   3        0.17       -2.85      7.62 o 
   5  11   3       11.50        5.17     14.14 o 
   6  11   3        2.48        5.09     13.11 o 
   7  11   3        3.62        4.90     14.14 o 
  -6  12   3       37.24       29.37     11.61 o 
  -5  12   3       16.96       37.12     10.46 o 
  -4  12   3       13.68        9.68      7.56 o 
  -3  12   3        0.23        5.66      6.23 o 
  -2  12   3        3.28        6.30      5.94 o 
  -1  12   3       91.06       93.40     11.87 o 
   0  12   3       18.18       17.38     10.45 o 
   1  12   3      128.58       94.57     11.34 o 
   2  12   3        1.64        7.53     13.95 o 
   3  12   3       13.47       28.66     15.96 o 
   4  12   3       49.18       33.45     16.42 o 
   5  12   3        7.06       12.12     15.77 o 
   6  12   3       25.91       30.10     18.74 o 
  -4  13   3        9.61       10.37      9.07 o 
  -3  13   3        3.27        8.20      7.13 o 
  -2  13   3       28.05       48.80     12.47 o 
  -1  13   3       52.19       37.55     15.28 o 
   0  13   3       63.68       67.67     14.99 o 
   1  13   3      145.37      152.86     22.65 o 
   2  13   3        2.02      -12.28     13.91 o 
   3  13   3       52.73       46.90     19.69 o 
   4  13   3       52.79       29.15     18.70 o 
  -2  14   3        3.72        6.27     12.66 o 
  -1  14   3       37.75       37.46     19.90 o 
   0  14   3       20.97       27.44     14.29 o 
   0 -11   4      156.29      196.08     23.24 o 
   1 -11   4        1.13        2.81      9.58 o 
   2 -11   4        6.39       16.32     10.58 o 
   3 -11   4        0.16        7.07     16.08 o 
   4 -11   4        0.20       -8.49      8.81 o 
   5 -11   4       11.71       21.11     11.23 o 
  -3 -10   4       21.27       13.30     11.68 o 
  -2 -10   4       88.94       82.53     15.78 o 
  -1 -10   4       72.41       83.44     15.16 o 
   0 -10   4        1.14       -4.44      9.18 o 
   1 -10   4        4.45        3.89      8.15 o 
   2 -10   4        5.00        3.40      7.94 o 
   3 -10   4       87.58      128.46     17.29 o 
   4 -10   4       56.59       42.09     11.41 o 
   5 -10   4       24.52       33.44     11.35 o 
   6 -10   4       22.43       17.12     10.36 o 
   7 -10   4        0.36       -1.85      9.88 o 
  -4  -9   4       27.54       12.15     30.22 o 
  -3  -9   4       29.47       22.62     14.82 o 
  -2  -9   4      102.09       68.26     20.18 o 
  -1  -9   4       27.59       27.92     10.44 o 
   0  -9   4       45.84       36.26     11.35 o 
   1  -9   4      102.42      144.81     17.39 o 
   2  -9   4       85.12      113.65     32.23 o 
   3  -9   4       30.78       57.69     14.97 o 
   4  -9   4        0.65        2.48      7.76 o 
   5  -9   4       34.85       31.03     10.30 o 
   6  -9   4        8.21        2.94      8.71 o 
   7  -9   4       40.68       35.28     15.28 o 
   8  -9   4       33.53       25.11     10.30 o 
  -6  -8   4       97.61      118.09     25.84 o 
  -5  -8   4        6.81       34.30     26.89 o 
  -4  -8   4        8.50        2.75      8.59 o 
  -3  -8   4        2.67        8.09      8.49 o 
  -2  -8   4      157.62      167.54     22.15 o 
  -1  -8   4       94.15       87.04     11.02 o 
   0  -8   4       80.84       95.66     13.92 o 
   1  -8   4        0.69        4.03      6.76 o 
   2  -8   4       34.24       44.55     14.65 o 
   3  -8   4       15.80       20.81     11.53 o 
   4  -8   4        2.08       12.59      9.54 o 
   5  -8   4       84.49       94.50     13.64 o 
   6  -8   4      138.12      154.02     14.29 o 
   7  -8   4       56.14       77.27     11.29 o 
   8  -8   4       71.05       74.19     15.55 o 
   9  -8   4       12.76       -0.24      8.28 o 
  -7  -7   4        0.36        3.84     12.66 o 
  -6  -7   4       10.55        8.08      9.85 o 
  -5  -7   4        6.13       10.51      9.17 o 
  -4  -7   4        2.49       -4.14      6.87 o 
  -3  -7   4      331.64      271.24     17.56 o 
  -2  -7   4      464.40      439.25     24.02 o 
  -1  -7   4      455.93      398.75     24.70 o 
   0  -7   4      143.68      114.47     10.90 o 
   1  -7   4       27.47       33.24      8.64 o 
   2  -7   4     2809.91     2758.21    110.67 o 
   3  -7   4      212.43      190.95     16.90 o 
   4  -7   4        5.53       11.95      7.06 o 
   5  -7   4       42.93       30.92      7.80 o 
   6  -7   4        0.57        6.56      5.83 o 
   7  -7   4      170.09      175.76     19.34 o 
   8  -7   4        5.45        3.21      6.57 o 
   9  -7   4       38.15       46.10     10.27 o 
  10  -7   4       33.18       23.52      9.43 o 
  -7  -6   4        4.12        5.08      9.93 o 
  -6  -6   4       94.78       60.86     22.37 o 
  -5  -6   4      117.07      106.44     39.03 o 
  -4  -6   4      104.83       93.40     20.24 o 
  -3  -6   4        3.99        8.22      6.01 o 
  -2  -6   4        7.34       10.11      5.38 o 
  -1  -6   4      352.12      353.65     14.16 o 
   0  -6   4      885.62      893.22     32.32 o 
   1  -6   4     1114.08     1107.40     34.83 o 
   2  -6   4      324.82      280.17     21.04 o 
   3  -6   4        0.35       -2.75      3.82 o 
   4  -6   4      338.78      254.40     41.75 o 
   5  -6   4      110.94      144.59     10.18 o 
   6  -6   4       31.96       23.82      6.74 o 
   7  -6   4       44.27       47.24      8.52 o 
   8  -6   4       72.30       74.41     10.67 o 
   9  -6   4       54.96       65.03     10.69 o 
  10  -6   4       26.45       20.06      9.16 o 
  11  -6   4        0.22        0.15      9.86 o 
  -8  -5   4       29.39       26.38     11.87 o 
  -7  -5   4        4.69        4.67      9.15 o 
  -6  -5   4      186.92      207.81     20.57 o 
  -5  -5   4      108.57      116.14     12.49 o 
  -4  -5   4       97.40       66.62     13.95 o 
  -3  -5   4     1437.19     1327.78     38.29 o 
  -2  -5   4      387.87      376.79     14.20 o 
  -1  -5   4       31.50       38.08      5.36 o 
   0  -5   4      955.21      912.31     26.50 o 
   1  -5   4       55.09       66.24      7.37 o 
   2  -5   4      163.23      192.71      9.14 o 
   3  -5   4       92.87       69.90      7.52 o 
   4  -5   4      154.06      169.64     11.41 o 
   5  -5   4        0.33        7.26      3.93 o 
   6  -5   4       44.47       44.08      6.42 o 
   7  -5   4      328.93      379.99     18.02 o 
   8  -5   4      207.83      207.95     25.59 o 
   9  -5   4      284.61      252.67     23.73 o 
  10  -5   4       36.72       22.20      8.46 o 
  11  -5   4        0.07       -8.04      8.04 o 
  -9  -4   4        6.41        2.24     14.18 o 
  -8  -4   4       11.77       18.81     14.10 o 
  -7  -4   4      106.83      113.53     31.64 o 
  -6  -4   4       93.35       85.26     10.26 o 
  -5  -4   4       31.84       30.44      9.82 o 
  -4  -4   4      299.30      315.82     13.86 o 
  -3  -4   4       92.10      120.44      8.41 o 
  -2  -4   4      180.89      186.26      8.45 o 
  -1  -4   4      627.78      557.21     24.41 o 
   0  -4   4       73.06       74.22      7.38 o 
   1  -4   4     1419.25     1331.07     28.30 o 
   2  -4   4        0.44        0.39      2.16 o 
   3  -4   4       24.99       13.87      4.28 o 
   4  -4   4      233.67      236.95     12.01 o 
   5  -4   4       74.33       64.77      8.10 o 
   6  -4   4      458.52      484.03     34.81 o 
   7  -4   4       24.26       52.99     15.75 o 
   8  -4   4      256.27      248.16     15.56 o 
   9  -4   4       48.50       52.16      8.73 o 
  10  -4   4        9.77       10.00      7.57 o 
  11  -4   4       22.00       25.20     17.56 o 
  -9  -3   4       76.41      110.83     23.56 o 
  -8  -3   4        0.18      -10.45     10.45 o 
  -7  -3   4        1.18        4.63      7.36 o 
  -6  -3   4      357.53      318.83     23.01 o 
  -5  -3   4      417.40      362.91     16.71 o 
  -4  -3   4      391.77      410.25     16.10 o 
  -3  -3   4      279.48      266.74     14.66 o 
  -2  -3   4       71.46       80.63      6.77 o 
  -1  -3   4      750.00      690.21     14.52 o 
   0  -3   4      117.00       96.58      7.07 o 
   1  -3   4        8.71       12.02      1.68 o 
   2  -3   4       48.59       76.09      4.64 o 
   3  -3   4        1.54       15.16      2.03 o 
   4  -3   4     2584.58     2558.49     31.81 o 
   5  -3   4      571.41      514.00     13.37 o 
   6  -3   4      129.52      143.94      8.17 o 
   7  -3   4       67.02       65.61      7.02 o 
   8  -3   4        4.67       11.69      5.31 o 
   9  -3   4     1354.14     1390.76     48.67 o 
  10  -3   4       76.64       60.20     11.73 o 
  11  -3   4        1.27      -12.39     12.47 o 
  12  -3   4        5.81        7.15     17.14 o 
  -9  -2   4        4.29       -9.24     11.52 o 
  -8  -2   4        2.88       -4.14     10.03 o 
  -7  -2   4       28.62       26.15      8.30 o 
  -6  -2   4       11.49       43.44      7.69 o 
  -5  -2   4      841.84      761.38     32.17 o 
  -4  -2   4      205.46      244.63     11.67 o 
  -3  -2   4      326.45      317.13     16.74 o 
  -2  -2   4     1105.26      933.22     20.12 o 
  -1  -2   4       69.62       75.01      7.11 o 
   0  -2   4      616.04      529.40     10.87 o 
   1  -2   4      928.93      843.17     11.37 o 
   2  -2   4        6.13        4.90      2.65 o 
   3  -2   4       51.45       33.98      1.88 o 
   4  -2   4      292.21      292.78      5.88 o 
   5  -2   4      214.30      266.54      6.05 o 
   6  -2   4      795.94      928.76     17.71 o 
   7  -2   4      148.44      153.53      9.04 o 
   8  -2   4      285.53      270.19     12.19 o 
   9  -2   4        2.80        0.72      4.46 o 
  10  -2   4       51.09       38.77     15.85 o 
  11  -2   4        0.10       -5.62     12.31 o 
  12  -2   4        1.58        3.31     17.37 o 
 -10  -1   4       74.13      154.76     28.54 o 
  -9  -1   4       58.32       95.40     22.31 o 
  -8  -1   4       11.68       17.44     12.92 o 
  -7  -1   4       24.14       28.93      8.11 o 
  -6  -1   4     1018.31      936.59     38.13 o 
  -5  -1   4     2006.32     1909.29     36.59 o 
  -4  -1   4      710.29      683.15     18.45 o 
  -3  -1   4      104.46      119.05      5.99 o 
  -2  -1   4     1632.43     1531.02     20.71 o 
  -1  -1   4       30.35       29.90      2.73 o 
   0  -1   4     1506.90     1097.48     17.75 o 
   1  -1   4        6.64       17.24      2.22 o 
   2  -1   4       66.78       11.10      2.26 o 
   3  -1   4      107.29      117.40      3.57 o 
   4  -1   4        3.41       32.26      2.13 o 
   5  -1   4      180.14      144.26      4.12 o 
   6  -1   4       11.00        6.78      2.10 o 
   7  -1   4      278.90      272.88      9.39 o 
   8  -1   4       33.15       50.41      5.79 o 
   9  -1   4      255.97      214.25     16.70 o 
  10  -1   4      210.11      229.46     31.17 o 
  11  -1   4      156.29      147.05     27.06 o 
  12  -1   4        4.45       -2.81     14.40 o 
 -10   0   4        3.38       15.24     14.25 o 
  -9   0   4       15.40       14.48     11.93 o 
  -8   0   4       62.19       67.99     16.99 o 
  -7   0   4        2.69       15.42      6.47 o 
  -6   0   4       16.86       27.54      9.90 o 
  -5   0   4      314.02      325.42     12.36 o 
  -4   0   4      920.81      928.33     18.18 o 
  -3   0   4      219.89      235.51      8.92 o 
  -2   0   4      844.60      691.84     12.77 o 
  -1   0   4      428.94      533.75      9.66 o 
   0   0   4      720.17      470.28      9.76 o 
   1   0   4       74.26       90.48      4.61 o 
   2   0   4     1770.92     2368.72     28.66 o 
   3   0   4      894.48      862.04     13.11 o 
   4   0   4      116.30      190.97      8.06 o 
   5   0   4      148.46      155.43      4.41 o 
   6   0   4      297.42      369.46      7.34 o 
   7   0   4       24.28       26.85      3.41 o 
   8   0   4      568.35      604.19     19.56 o 
   9   0   4        0.82        4.30      4.79 o 
  10   0   4        1.73       10.08      7.38 o 
  11   0   4      111.02      145.60     25.73 o 
  12   0   4       15.86       15.62     15.16 o 
 -10   1   4       15.16       40.67     16.87 o 
  -9   1   4        2.83        9.35     12.28 o 
  -8   1   4       78.65       88.21     19.19 o 
  -7   1   4       87.93       85.82     28.62 o 
  -6   1   4       10.74       12.05      4.41 o 
  -5   1   4      314.41      328.53     12.30 o 
  -4   1   4       69.53       82.73      7.12 o 
  -3   1   4      899.36      948.98     19.27 o 
  -2   1   4     1546.11     1423.30     21.80 o 
  -1   1   4      631.28      828.69     17.74 o 
   0   1   4      578.86      404.86      9.00 o 
   1   1   4      968.26     1106.37     17.47 o 
   2   1   4     1007.98     1469.97     22.03 o 
   3   1   4      185.50      190.06      6.09 o 
   4   1   4      207.50       81.54      5.19 o 
   5   1   4       83.18      100.58      4.66 o 
   6   1   4      768.47      775.88     14.99 o 
   7   1   4       61.05       83.16      5.73 o 
   8   1   4       68.82       64.94      5.64 o 
   9   1   4      190.92      166.18     12.44 o 
  10   1   4       84.15       92.90     13.43 o 
  11   1   4      138.19      139.86     25.27 o 
  12   1   4       18.58       14.63     17.14 o 
  13   1   4       28.48       21.32     19.35 o 
 -10   2   4       14.44       38.61     16.27 o 
  -9   2   4      134.66      144.84     24.59 o 
  -8   2   4       34.48       39.45     13.26 o 
  -7   2   4      262.27      216.61     14.30 o 
  -6   2   4        1.64        1.27      3.61 o 
  -5   2   4        4.49       30.74      4.92 o 
  -4   2   4      679.67      659.95     25.40 o 
  -3   2   4      260.71      278.50      9.07 o 
  -2   2   4      360.43      460.92     10.38 o 
  -1   2   4      701.76     1075.88     16.04 o 
   0   2   4     1000.85      723.15     13.07 o 
   1   2   4       25.60       13.51      2.28 o 
   2   2   4        4.08       20.47      3.62 o 
   3   2   4       29.09       64.78      5.15 o 
   4   2   4      727.14      473.23      9.59 o 
   5   2   4      636.83      697.08     13.93 o 
   6   2   4      710.30      737.24     15.18 o 
   7   2   4      234.74      287.84      9.69 o 
   8   2   4      385.95      416.03     20.40 o 
   9   2   4      143.94      135.84     12.04 o 
  10   2   4        8.35       15.84      6.87 o 
  11   2   4        8.02       -1.48     11.93 o 
  12   2   4       55.46       52.72     19.76 o 
 -10   3   4        6.73        0.04     10.49 o 
  -9   3   4        5.91       17.90     12.12 o 
  -8   3   4       14.96       14.76      8.22 o 
  -7   3   4      112.88      106.53     10.83 o 
  -6   3   4      347.86      332.75     14.67 o 
  -5   3   4      742.50      747.91     22.59 o 
  -4   3   4        9.80       15.55      4.59 o 
  -3   3   4     2468.21     2533.79     48.38 o 
  -2   3   4     1580.00     1356.12     25.41 o 
  -1   3   4      656.65      977.71     15.25 o 
   0   3   4      247.50      212.15      5.40 o 
   1   3   4     2583.80     1640.40     22.53 o 
   2   3   4     6469.06     5521.88     70.39 o 
   3   3   4      130.95       98.36      5.20 o 
   4   3   4     1126.68      982.16     17.20 o 
   5   3   4      778.14      882.74     16.74 o 
   6   3   4      116.95      105.39      6.33 o 
   7   3   4     1893.32     2039.53     39.44 o 
   8   3   4       10.00       13.55      3.73 o 
   9   3   4       27.26       34.44      5.97 o 
  10   3   4      119.57      113.81     11.71 o 
  11   3   4        0.18       10.11     12.58 o 
 -10   4   4        6.59       12.43     13.64 o 
  -9   4   4        7.23        3.16      8.60 o 
  -8   4   4      134.70      141.26     16.93 o 
  -7   4   4        0.65        7.30      5.57 o 
  -6   4   4        4.12        1.04      5.43 o 
  -5   4   4       16.30       26.06     13.12 o 
  -4   4   4      413.42      322.88     16.98 o 
  -3   4   4      357.38      355.36     18.10 o 
  -2   4   4      425.78      352.84     10.95 o 
  -1   4   4     1767.20     1450.55     20.83 o 
   0   4   4      739.05      615.71     13.96 o 
   1   4   4      335.27      158.04      5.77 o 
   2   4   4      370.19      354.89      8.39 o 
   3   4   4      143.93       70.23      4.57 o 
   4   4   4       39.18       44.26      3.89 o 
   5   4   4      956.37     1024.36     19.03 o 
   6   4   4      104.36      102.23      6.56 o 
   7   4   4      262.40      287.56     10.65 o 
   8   4   4       12.37        2.78      3.38 o 
   9   4   4        0.18       18.15      5.44 o 
  10   4   4      182.97      184.45     14.55 o 
  11   4   4        5.98       14.37     15.13 o 
 -10   5   4        3.23        0.74      9.64 o 
  -9   5   4        7.98        8.82      9.07 o 
  -8   5   4      268.53      248.56     31.20 o 
  -7   5   4       26.08       17.65      6.95 o 
  -6   5   4      169.22      175.71     16.11 o 
  -5   5   4      406.54      412.66     16.48 o 
  -4   5   4      172.57      168.77     11.08 o 
  -3   5   4     1220.37     1178.77     29.71 o 
  -2   5   4      199.13      142.03     15.56 o 
  -1   5   4      220.75      187.76      6.44 o 
   0   5   4       12.16        3.29      1.54 o 
   1   5   4      163.03      280.70      6.72 o 
   2   5   4     1240.29     1278.86     19.33 o 
   3   5   4       13.33       38.30      4.48 o 
   4   5   4       82.15      110.21      6.16 o 
   5   5   4      777.37      771.28     16.30 o 
   6   5   4       83.02       91.59      6.49 o 
   7   5   4      241.52      250.05     10.54 o 
   8   5   4        0.64       -1.94      3.80 o 
   9   5   4       81.41       79.86      9.36 o 
  10   5   4       60.88       83.50     20.33 o 
  11   5   4        4.73        9.43     14.59 o 
 -10   6   4       11.82       -9.51      9.51 o 
  -9   6   4        4.60        1.10      8.69 o 
  -8   6   4       45.98       27.39     25.35 o 
  -7   6   4      215.35      214.31     19.50 o 
  -6   6   4      346.56      345.85     21.87 o 
  -5   6   4        9.50       12.75      6.81 o 
  -4   6   4      496.95      503.75     19.50 o 
  -3   6   4      352.44      329.81     29.49 o 
  -2   6   4     1623.21     1380.58     27.51 o 
  -1   6   4       83.49       84.00      5.74 o 
   0   6   4       29.05       25.25      3.30 o 
   1   6   4      558.07      430.19      8.19 o 
   2   6   4       31.44       68.86      4.13 o 
   3   6   4      907.35      734.81     12.56 o 
   4   6   4      121.49      168.53      7.77 o 
   5   6   4      554.50      555.75     13.91 o 
   6   6   4      101.22      121.54      7.80 o 
   7   6   4      805.25      822.72     31.31 o 
   8   6   4        1.21        1.14      4.33 o 
   9   6   4        0.39        8.97      8.22 o 
  10   6   4       12.84        6.65     13.04 o 
  11   6   4       41.72       44.05     20.26 o 
  -9   7   4      138.53      163.89     20.07 o 
  -8   7   4       31.16       36.28     11.15 o 
  -7   7   4       39.17       48.79     11.02 o 
  -6   7   4      320.84      354.38     23.15 o 
  -5   7   4      326.25      328.32     21.40 o 
  -4   7   4      604.60      557.73     24.69 o 
  -3   7   4       49.33       50.94      7.25 o 
  -2   7   4      243.75      261.59     11.29 o 
  -1   7   4       24.61       29.77      3.56 o 
   0   7   4      222.55      239.47      7.13 o 
   1   7   4       17.38       10.24      2.23 o 
   2   7   4      127.66      165.38      5.66 o 
   3   7   4        1.69        4.45      2.15 o 
   4   7   4      915.70      975.03     19.61 o 
   5   7   4      293.47      282.78     10.55 o 
   6   7   4       36.95       46.85      6.06 o 
   7   7   4      749.66      762.00     32.44 o 
   8   7   4       93.25      120.18     14.98 o 
   9   7   4      265.03      243.93     32.76 o 
  10   7   4       12.57       18.70     15.58 o 
  11   7   4       32.71       51.04     22.16 o 
  -9   8   4        0.73       -3.19     11.52 o 
  -8   8   4       18.69       12.69     11.99 o 
  -7   8   4      134.93      152.55     26.22 o 
  -6   8   4       52.87       42.45     10.46 o 
  -5   8   4      149.42      114.15     14.34 o 
  -4   8   4      156.42      171.88     13.53 o 
  -3   8   4      278.30      290.09     15.87 o 
  -2   8   4      140.50      151.66      9.46 o 
  -1   8   4      513.74      496.44     11.93 o 
   0   8   4        6.11        4.66      2.25 o 
   1   8   4      151.31      157.93      6.06 o 
   2   8   4        4.71       11.31      2.44 o 
   3   8   4       58.05       38.97      4.21 o 
   4   8   4      151.58      166.76      9.50 o 
   5   8   4       50.44       37.01      5.50 o 
   6   8   4       12.36       17.31      5.64 o 
   7   8   4        2.01        1.39      5.04 o 
   8   8   4        1.83       14.37     13.99 o 
   9   8   4       28.26       11.14     14.33 o 
  10   8   4       31.03       11.06     16.30 o 
  -8   9   4        5.69       10.04      9.22 o 
  -7   9   4        3.81       -0.05      7.73 o 
  -6   9   4       86.80       82.63     13.96 o 
  -5   9   4      103.96      102.92     12.22 o 
  -4   9   4        1.11       -0.11      5.33 o 
  -3   9   4       44.68       52.66      8.39 o 
  -2   9   4      241.96      258.54     23.60 o 
  -1   9   4        0.50        1.78      2.76 o 
   0   9   4       69.50       63.74      4.71 o 
   1   9   4       13.97        6.45      2.90 o 
   2   9   4       70.99       84.03      5.68 o 
   3   9   4       37.23       23.81      4.24 o 
   4   9   4      130.45      150.69     15.01 o 
   5   9   4       18.02       13.06      5.57 o 
   6   9   4       19.26       16.92      6.33 o 
   7   9   4       14.74       15.16     13.00 o 
   8   9   4        0.11        7.83     13.11 o 
   9   9   4        3.56       -5.40     14.40 o 
  10   9   4        0.17       -3.23     15.13 o 
  -8  10   4        0.07        2.13     11.86 o 
  -7  10   4       76.57       49.54     13.86 o 
  -6  10   4       25.85       28.49     10.88 o 
  -5  10   4       49.72       42.12      9.10 o 
  -4  10   4      163.78      135.70     13.31 o 
  -3  10   4        0.26        7.86      6.18 o 
  -2  10   4        9.15       15.27      5.43 o 
  -1  10   4       49.61       58.76      7.16 o 
   0  10   4      234.44      238.55      8.84 o 
   1  10   4       32.69       45.96      4.27 o 
   2  10   4        7.73        3.44      3.14 o 
   3  10   4      253.82      264.39     17.30 o 
   4  10   4       16.70       19.08      6.33 o 
   5  10   4        0.28        3.84      5.17 o 
   6  10   4       57.47       30.25     15.24 o 
   7  10   4       55.68       42.57     18.28 o 
   8  10   4      174.52      156.36     29.07 o 
   9  10   4        8.39       11.52     15.58 o 
  -7  11   4        0.70       -4.56     10.95 o 
  -6  11   4       10.00       10.19      7.93 o 
  -5  11   4      188.48      210.45     18.08 o 
  -4  11   4       25.80       28.20      8.22 o 
  -3  11   4       10.10        8.78      6.48 o 
  -2  11   4      178.62      182.52     12.72 o 
  -1  11   4        4.03        1.24      4.65 o 
   0  11   4       19.61       21.27      5.50 o 
   1  11   4        3.86        3.42      3.79 o 
   2  11   4        5.27        2.75      5.49 o 
   3  11   4       10.26        4.58      5.70 o 
   4  11   4       33.14       38.64      7.94 o 
   5  11   4      188.21      197.06     30.14 o 
   6  11   4       16.67       41.35     18.40 o 
   7  11   4        7.73       -7.83     14.37 o 
   8  11   4       23.75       29.76     19.46 o 
  -6  12   4       38.04       65.02     14.85 o 
  -5  12   4        5.80       -1.97      7.99 o 
  -4  12   4       21.13       31.21      9.67 o 
  -3  12   4       46.54       33.53      9.25 o 
  -2  12   4        0.37        3.27      5.89 o 
  -1  12   4        2.60        0.59      5.39 o 
   0  12   4        3.89        8.36      6.21 o 
   1  12   4        8.41       15.92      9.92 o 
   2  12   4       16.31       33.05     10.07 o 
   3  12   4       24.37       33.60     15.24 o 
   4  12   4        0.12       -5.13     11.40 o 
   5  12   4      137.39       94.26     22.99 o 
   6  12   4       43.96       33.94     18.74 o 
   7  12   4       32.47       24.51     18.59 o 
  -4  13   4        2.09        6.21      7.63 o 
  -3  13   4       38.57       37.87     13.87 o 
  -2  13   4        1.97        1.31      6.57 o 
  -1  13   4       11.40       29.77     10.36 o 
   0  13   4        3.91        7.64     10.34 o 
   2  13   4       54.39       19.23     15.39 o 
   3  13   4       70.63       91.56     23.18 o 
   4  13   4       20.26       19.31     16.15 o 
  -2  14   4        0.08       11.32     10.59 o 
  -1  14   4       27.01       11.85     10.57 o 
  -1 -10   5       13.07        8.97      9.99 o 
   0 -10   5        3.69       17.37     10.32 o 
   1 -10   5        0.50       11.54     10.34 o 
   2 -10   5       43.40       36.77     12.05 o 
   3 -10   5        7.26       21.02     10.80 o 
   4 -10   5      173.44      161.45     31.39 o 
   5 -10   5      104.62       94.98     18.47 o 
   6 -10   5        4.03       -1.57      9.49 o 
  -3  -9   5        9.76       17.46     11.23 o 
  -2  -9   5        0.16       11.11      9.43 o 
  -1  -9   5        6.25        0.31     10.68 o 
   0  -9   5        8.86        4.22      8.20 o 
   1  -9   5       62.78       55.31     13.19 o 
   2  -9   5       44.19       39.20     11.57 o 
   3  -9   5        7.41       24.94      9.94 o 
   4  -9   5       36.56       16.10      9.64 o 
   5  -9   5        2.63        0.41      7.98 o 
   6  -9   5       35.24       49.16     12.99 o 
   7  -9   5        8.93       10.75     10.06 o 
   8  -9   5        0.96       -0.95      9.97 o 
  -4  -8   5        2.72       -2.25      7.43 o 
  -3  -8   5        1.78        6.66      8.52 o 
  -2  -8   5       23.63       23.67      9.72 o 
  -1  -8   5      126.98      124.30     16.32 o 
   0  -8   5        0.69        0.96      6.92 o 
   1  -8   5       21.97       14.57      7.84 o 
   2  -8   5      179.93      191.46     19.19 o 
   3  -8   5      119.09      125.92     18.47 o 
   4  -8   5      125.83      149.77     17.40 o 
   5  -8   5      100.62      123.45     12.75 o 
   6  -8   5      181.34      231.60     21.78 o 
   7  -8   5       51.92       41.03     11.23 o 
   8  -8   5       11.86        7.27      8.01 o 
   9  -8   5       37.56       38.50     18.96 o 
  -6  -7   5       31.71       36.33     17.98 o 
  -5  -7   5        0.90        6.36     10.29 o 
  -4  -7   5       74.56       78.68     17.52 o 
  -3  -7   5        2.99        7.69      6.40 o 
  -2  -7   5       36.20       48.57     11.56 o 
  -1  -7   5      190.94      170.32     17.89 o 
   0  -7   5       10.41        6.75     10.76 o 
   1  -7   5      637.71      595.28     29.30 o 
   2  -7   5      261.12      227.89     19.20 o 
   3  -7   5      202.86      191.41     18.07 o 
   4  -7   5      376.53      406.98     23.87 o 
   5  -7   5       41.07       50.65     10.99 o 
   6  -7   5        0.28        6.19      6.15 o 
   7  -7   5       13.17       20.07      7.73 o 
   8  -7   5      122.41      156.71     16.53 o 
   9  -7   5       13.28       18.11      9.09 o 
  10  -7   5        5.75       16.15     11.57 o 
  -6  -6   5        0.13        9.82     10.38 o 
  -5  -6   5       26.81       65.95     18.64 o 
  -4  -6   5        1.14        0.68      7.39 o 
  -3  -6   5      207.75      219.34     20.75 o 
  -2  -6   5      244.36      204.30     18.37 o 
  -1  -6   5      230.26      231.87     22.06 o 
   0  -6   5      123.98       94.10     10.10 o 
   1  -6   5        0.50        3.50      5.56 o 
   2  -6   5     1111.83     1081.93     42.95 o 
   3  -6   5      615.52      651.96     28.03 o 
   4  -6   5      113.06      124.07     46.50 o 
   5  -6   5       20.85       33.45      7.63 o 
   6  -6   5       45.36       39.43      7.00 o 
   7  -6   5       18.79       18.43      7.10 o 
   8  -6   5        2.54        3.10      6.53 o 
   9  -6   5        3.79        0.71      6.82 o 
  10  -6   5        6.55        4.56      8.06 o 
  11  -6   5       53.36       73.13     16.05 o 
  -7  -5   5      269.32      268.29     35.16 o 
  -6  -5   5       25.66       53.47     12.79 o 
  -5  -5   5       97.96      114.10     15.75 o 
  -4  -5   5       56.02       44.42     10.73 o 
  -3  -5   5        9.06        6.27      6.62 o 
  -2  -5   5      121.59      134.90     14.78 o 
  -1  -5   5      196.12      218.20     14.10 o 
   0  -5   5      774.42      697.19     27.12 o 
   1  -5   5        0.30       21.19      6.62 o 
   2  -5   5       13.69       19.23      5.46 o 
   3  -5   5       45.57       60.84      9.96 o 
   4  -5   5        3.31        1.91      4.52 o 
   5  -5   5        8.62       21.80      6.16 o 
   6  -5   5      142.60      148.60     11.23 o 
   7  -5   5       37.85       31.20      7.63 o 
   8  -5   5       98.50       93.41     13.06 o 
   9  -5   5        0.13        3.54      6.32 o 
  10  -5   5        2.27       -1.11      6.78 o 
  11  -5   5       83.31       53.97     22.27 o 
  -8  -4   5        2.66       -1.48     13.11 o 
  -7  -4   5      265.16      237.46     31.28 o 
  -6  -4   5       23.63       46.28     11.74 o 
  -5  -4   5      300.17      345.90     24.28 o 
  -4  -4   5       29.23       22.16      8.17 o 
  -3  -4   5        7.60       26.92     11.25 o 
  -2  -4   5      184.85      163.96     14.96 o 
  -1  -4   5       51.67       66.71      7.85 o 
   0  -4   5     1023.92      957.93     37.49 o 
   1  -4   5        7.70       29.54      5.64 o 
   2  -4   5      446.26      435.10     18.48 o 
   3  -4   5      416.42      452.63     13.31 o 
   4  -4   5      330.67      292.08     27.16 o 
   5  -4   5      185.44      208.13     12.94 o 
   6  -4   5        6.74        5.87      4.19 o 
   7  -4   5       15.64       19.75      5.17 o 
   8  -4   5      144.57      177.45     17.87 o 
   9  -4   5        8.36       23.44      7.47 o 
  10  -4   5        5.57       -5.85      9.15 o 
  11  -4   5       17.28       27.52     16.91 o 
  -8  -3   5        0.50        8.36     12.73 o 
  -7  -3   5       25.89       30.90     15.20 o 
  -6  -3   5      179.36      193.74     14.61 o 
  -5  -3   5       45.97       29.34      6.94 o 
  -4  -3   5       51.71       39.98      8.05 o 
  -3  -3   5       83.52       84.28      8.33 o 
  -2  -3   5       70.24       72.72      6.48 o 
  -1  -3   5       47.29       43.24      4.75 o 
   0  -3   5      292.99      352.56     13.99 o 
   1  -3   5      543.86      595.22     15.68 o 
   2  -3   5        2.85        7.41      2.49 o 
   3  -3   5      322.78      403.52     10.47 o 
   4  -3   5      686.45      606.03     18.28 o 
   5  -3   5        6.03       13.19      5.05 o 
   6  -3   5        0.34        5.74      3.82 o 
   7  -3   5       80.33      103.80     13.28 o 
   8  -3   5      283.79      304.51     15.64 o 
   9  -3   5        7.15       16.00      6.25 o 
  10  -3   5       94.40      126.30     25.08 o 
  11  -3   5        7.24       24.86     16.99 o 
  -9  -2   5      102.78       73.43     21.09 o 
  -8  -2   5       77.09       80.00     20.75 o 
  -7  -2   5        0.23        8.59     11.40 o 
  -6  -2   5       65.29       64.03      9.10 o 
  -5  -2   5       72.14       68.83      8.93 o 
  -4  -2   5       33.72       47.64      8.77 o 
  -3  -2   5       43.14       48.91      5.54 o 
  -2  -2   5      445.77      371.99     12.05 o 
  -1  -2   5      233.92      255.50      9.50 o 
   0  -2   5       53.40       98.17      6.11 o 
   1  -2   5      141.42      116.35      4.27 o 
   2  -2   5     1637.96     1660.96     22.30 o 
   3  -2   5       27.19       11.73      2.62 o 
   4  -2   5       77.68       98.04      4.72 o 
   5  -2   5     1126.67     1153.81     19.82 o 
   6  -2   5      255.12      212.29      8.04 o 
   7  -2   5       13.97       10.96      4.23 o 
   8  -2   5        0.19        5.27      4.49 o 
   9  -2   5        1.03        7.78      8.24 o 
  10  -2   5       55.63       48.19     16.95 o 
  11  -2   5       57.71       62.75     18.81 o 
  12  -2   5       24.95        4.71     15.24 o 
  -9  -1   5        0.35        6.69     14.52 o 
  -8  -1   5        0.26        2.89     11.78 o 
  -7  -1   5        1.03        8.86     10.34 o 
  -6  -1   5       81.07       88.88     12.32 o 
  -5  -1   5       10.18        6.44      3.99 o 
  -4  -1   5        7.03       30.08      5.62 o 
  -3  -1   5       23.70       31.33      4.68 o 
  -2  -1   5      223.14      232.88     11.60 o 
  -1  -1   5     1452.32     1615.39     27.86 o 
   0  -1   5     3787.80     4050.12     59.19 o 
   1  -1   5      744.14      757.76     12.64 o 
   2  -1   5      706.95      827.15     13.27 o 
   3  -1   5        5.02        6.94      1.50 o 
   4  -1   5       32.77       99.86      5.48 o 
   5  -1   5       11.06       16.00      2.04 o 
   6  -1   5       35.12       61.33      4.75 o 
   7  -1   5       66.60       60.76      5.27 o 
   8  -1   5        6.09       19.47      4.71 o 
   9  -1   5       19.32       16.21      6.93 o 
  10  -1   5       96.48       79.81     20.49 o 
  11  -1   5       38.58       50.70     17.48 o 
  12  -1   5       41.13       24.40     18.17 o 
  -9   0   5      134.52      117.55     24.74 o 
  -8   0   5       66.83       66.36     19.12 o 
  -7   0   5        5.43       33.18     13.19 o 
  -6   0   5        2.00        7.52      6.52 o 
  -5   0   5      223.67      192.95     15.51 o 
  -4   0   5        7.66       37.30      8.04 o 
  -3   0   5     1027.77     1080.57     19.93 o 
  -2   0   5       11.63        7.01      2.41 o 
  -1   0   5      489.94      321.43      8.30 o 
   0   0   5     2768.51     2809.44     42.88 o 
   1   0   5        4.28       28.63      3.02 o 
   2   0   5      510.44      671.23     10.38 o 
   3   0   5      690.12      576.41     10.60 o 
   4   0   5      769.22      696.75     12.37 o 
   5   0   5      278.31      220.71      5.39 o 
   6   0   5       12.12        8.79      2.03 o 
   7   0   5      128.85      123.24      8.06 o 
   8   0   5      116.00      140.75     17.98 o 
   9   0   5      101.81      114.51     16.09 o 
  10   0   5      154.21      167.37     16.22 o 
  11   0   5        0.26        8.82     14.67 o 
  12   0   5       56.65       20.37     17.10 o 
  -9   1   5       11.81       18.66     13.07 o 
  -8   1   5       35.50       17.90     11.86 o 
  -7   1   5       47.22       85.67     17.71 o 
  -6   1   5        8.49       13.58      6.00 o 
  -5   1   5       77.53       80.91      8.86 o 
  -4   1   5      863.36      813.21     17.56 o 
  -3   1   5       83.27      113.25      8.49 o 
  -2   1   5      391.97      346.53     16.84 o 
  -1   1   5      100.28      241.58      7.96 o 
   0   1   5       75.66       93.00      5.39 o 
   1   1   5     2245.65     2123.09     30.52 o 
   2   1   5      222.18      277.19      7.67 o 
   3   1   5      184.55      279.76      7.92 o 
   4   1   5       33.02       42.38      3.84 o 
   5   1   5        0.64        7.61      2.03 o 
   6   1   5      167.46      117.90      5.07 o 
   7   1   5      123.91      122.64      6.60 o 
   8   1   5      215.96      240.06     10.78 o 
   9   1   5      253.90      245.03     14.60 o 
  10   1   5       75.96       80.20      9.97 o 
  11   1   5      202.16      268.14     34.28 o 
  12   1   5       38.74       49.86     18.02 o 
  -9   2   5      104.13       73.28     20.68 o 
  -8   2   5        2.62       12.47     11.71 o 
  -7   2   5        6.01       56.48     15.35 o 
  -6   2   5        1.43        1.90      4.76 o 
  -5   2   5       34.17       45.91      6.40 o 
  -4   2   5        0.30       -3.30      3.30 o 
  -3   2   5       51.70       66.89      5.61 o 
  -2   2   5      107.22      122.92     12.51 o 
  -1   2   5      172.97      408.21      9.75 o 
   0   2   5      187.87      179.95      5.82 o 
   1   2   5      511.34      579.86     11.15 o 
   2   2   5     2193.99     2249.77     32.62 o 
   3   2   5        0.64       58.01      4.93 o 
   4   2   5       83.80       75.29      4.31 o 
   5   2   5        0.31       21.68      2.97 o 
   6   2   5      725.60      615.14     13.69 o 
   7   2   5       18.89       33.21      6.96 o 
   8   2   5      159.13      167.40     11.91 o 
   9   2   5      105.59       95.88     10.46 o 
  10   2   5        0.10       -0.76      5.57 o 
  11   2   5      106.28       68.98     18.85 o 
  12   2   5      176.30      162.78     29.95 o 
  13   2   5        3.89       23.34     19.27 o 
 -10   3   5        0.12       -5.81     12.88 o 
  -9   3   5       97.76       59.29     17.83 o 
  -8   3   5        0.17       -4.22      8.78 o 
  -7   3   5      119.17      154.56     16.38 o 
  -6   3   5      595.38      528.88     26.09 o 
  -5   3   5       40.28       46.57      7.42 o 
  -4   3   5      193.27      197.13     12.15 o 
  -3   3   5        0.37        1.96      3.46 o 
  -2   3   5       19.11       16.47      2.94 o 
  -1   3   5      129.96      291.58     10.30 o 
   0   3   5      653.80      564.61     17.90 o 
   1   3   5     2226.19     2244.90     29.96 o 
   2   3   5      814.63      774.71     13.85 o 
   3   3   5      368.62      366.48      9.80 o 
   4   3   5     2458.17     2311.83     33.43 o 
   5   3   5      304.16      490.15     11.98 o 
   6   3   5     2273.56     2249.92     34.37 o 
   7   3   5      802.01      740.33     16.63 o 
   8   3   5      125.45      134.55      8.22 o 
   9   3   5      102.78      111.57      9.02 o 
  10   3   5        1.87        1.36      7.21 o 
  11   3   5       46.47       41.32     11.53 o 
  12   3   5        7.40       -2.17     13.91 o 
  -9   4   5      139.89      149.67     25.08 o 
  -8   4   5        0.20       22.32      9.57 o 
  -7   4   5        0.24       25.00     11.12 o 
  -6   4   5      189.17      174.82     13.64 o 
  -5   4   5       20.64       31.12     11.73 o 
  -4   4   5        0.83        8.16      4.14 o 
  -3   4   5     1144.99     1104.63     33.35 o 
  -2   4   5     1526.19     1654.82     26.18 o 
  -1   4   5     1049.47     1113.09     19.24 o 
   0   4   5     3558.68     3231.55     48.46 o 
   1   4   5       78.80      147.09      6.54 o 
   2   4   5     2550.80     2257.35     36.61 o 
   3   4   5      505.94      487.50     12.79 o 
   4   4   5      601.52      637.34     13.73 o 
   5   4   5       66.15       41.06      4.22 o 
   6   4   5       82.66       94.96      6.46 o 
   7   4   5       17.87       33.16      4.47 o 
   8   4   5        0.15       -0.21      3.19 o 
   9   4   5      128.75      126.80      9.88 o 
  10   4   5       44.91       60.69     13.66 o 
  11   4   5       26.64       20.90     12.90 o 
  -9   5   5       43.00       51.11     13.80 o 
  -8   5   5       60.84      112.22     27.67 o 
  -7   5   5        3.12       -1.05     10.83 o 
  -6   5   5        7.24        8.16      6.57 o 
  -5   5   5      280.73      210.03     17.34 o 
  -4   5   5      134.13      170.08     15.53 o 
  -3   5   5       74.80       58.81      7.18 o 
  -2   5   5     1100.44     1244.05     29.58 o 
  -1   5   5       11.46       11.23      3.35 o 
   0   5   5      266.57      272.73      8.75 o 
   1   5   5     2304.12     2240.86     29.66 o 
   2   5   5      504.70      433.61     10.96 o 
   3   5   5      790.35      760.52     17.71 o 
   4   5   5        0.28        0.53      2.01 o 
   5   5   5      170.20      236.64      8.99 o 
   6   5   5       30.29       42.05      5.76 o 
   7   5   5       10.58       23.26      4.28 o 
   8   5   5      213.91      216.05     11.88 o 
   9   5   5        6.13       11.25      5.31 o 
  10   5   5       58.55       51.80      9.34 o 
  11   5   5      203.17      189.08     30.06 o 
  12   5   5        8.86        6.39     16.49 o 
  -9   6   5        4.44        7.25     10.43 o 
  -8   6   5        9.33        6.37      9.15 o 
  -7   6   5      135.65      121.56     15.78 o 
  -6   6   5       17.00       17.31      7.86 o 
  -5   6   5       93.77       65.95     10.73 o 
  -4   6   5        3.73       14.90      5.42 o 
  -3   6   5       98.29       89.02     14.78 o 
  -2   6   5      739.09      886.61     24.50 o 
  -1   6   5      156.16      146.92      6.99 o 
   0   6   5      580.24      579.30     11.08 o 
   1   6   5        2.97        1.01      1.72 o 
   2   6   5       27.93       59.97      3.43 o 
   3   6   5      397.26      450.01     10.84 o 
   4   6   5       12.90       18.17      3.27 o 
   5   6   5       21.42       32.28      4.25 o 
   6   6   5      120.88      107.34      7.24 o 
   7   6   5        0.36       -2.27      3.54 o 
   8   6   5       45.22       50.45      6.74 o 
   9   6   5       81.22      105.17     20.88 o 
  10   6   5       38.58       61.04     18.93 o 
  11   6   5       16.72       27.14     17.90 o 
  12   6   5       26.33       19.76     18.24 o 
  -9   7   5        3.69       15.40     13.59 o 
  -8   7   5       17.72       26.16     25.37 o 
  -7   7   5       94.67       89.09     35.75 o 
  -6   7   5       28.79       38.36      9.65 o 
  -5   7   5      102.17       87.78     20.49 o 
  -4   7   5      986.24      985.25     43.27 o 
  -3   7   5      512.75      531.37     19.48 o 
  -2   7   5       57.16       88.04      8.75 o 
  -1   7   5      136.80      124.68      7.55 o 
   0   7   5      780.62      875.87     16.01 o 
   1   7   5      584.12      629.35     12.81 o 
   2   7   5        2.25       40.36      3.29 o 
   3   7   5        4.07        2.74      2.33 o 
   4   7   5       37.37       52.54      6.22 o 
   5   7   5       68.26       62.56      6.10 o 
   6   7   5       34.49       29.32      5.24 o 
   7   7   5        8.98        5.15      4.40 o 
   8   7   5      241.61      256.60     13.65 o 
   9   7   5      268.60      283.34     34.36 o 
  10   7   5      223.12      214.36     33.14 o 
  11   7   5       75.34       52.94     20.18 o 
  -8   8   5       36.61       31.30     11.75 o 
  -7   8   5       53.75       72.07     13.72 o 
  -6   8   5       51.22       79.84     23.79 o 
  -5   8   5        3.77        1.30      6.33 o 
  -4   8   5      646.95      591.40     26.95 o 
  -3   8   5       44.45       37.61      7.29 o 
  -2   8   5      663.05      730.41     21.73 o 
  -1   8   5       40.20       39.69      4.96 o 
   0   8   5        1.55        1.73      2.37 o 
   1   8   5       58.58       75.00      4.87 o 
   2   8   5      216.95      211.30      7.44 o 
   3   8   5       44.85       52.46      4.90 o 
   4   8   5      273.03      213.71     11.83 o 
   5   8   5       94.06       88.63      7.82 o 
   6   8   5        8.20       10.80      4.37 o 
   7   8   5      119.75      108.87     11.17 o 
   8   8   5       24.87       46.56     16.84 o 
   9   8   5        1.07       -2.24     10.95 o 
  10   8   5       39.60       35.19     19.35 o 
  11   8   5        3.30       22.35     18.05 o 
  -8   9   5        4.53       -8.70      8.70 o 
  -7   9   5        8.45        9.54      9.41 o 
  -6   9   5       49.87       87.82     17.22 o 
  -5   9   5        8.52        1.88      7.05 o 
  -4   9   5       12.29        3.38      5.01 o 
  -3   9   5       17.28       19.45      6.08 o 
  -2   9   5      111.81      143.47     13.33 o 
  -1   9   5       15.43       10.90      3.98 o 
   0   9   5        0.76        0.23      2.61 o 
   1   9   5       25.08       27.12      3.45 o 
   2   9   5      177.55      197.34      8.78 o 
   3   9   5       24.58       31.95      4.99 o 
   4   9   5       42.89       36.04      5.68 o 
   5   9   5       18.89       21.32      5.86 o 
   6   9   5        4.45       -0.51      5.00 o 
   7   9   5      233.24      276.12     34.24 o 
   8   9   5       83.16       83.42     21.63 o 
   9   9   5        9.38        0.68     15.24 o 
  10   9   5       13.34       31.09     19.99 o 
  -7  10   5       41.48       26.88     11.03 o 
  -6  10   5        0.95        7.53      7.89 o 
  -5  10   5       54.50       53.64     11.50 o 
  -4  10   5        3.25       -4.23      5.69 o 
  -3  10   5        6.27        6.45      6.01 o 
  -2  10   5       10.86        8.10      5.16 o 
  -1  10   5      228.63      235.12     11.09 o 
   0  10   5      806.86      867.12     16.73 o 
   1  10   5        0.34       11.58      3.70 o 
   2  10   5      105.23      108.35      9.11 o 
   3  10   5       73.39       56.05      8.32 o 
   4  10   5       65.10       65.98      7.63 o 
   5  10   5       19.06       33.22      7.50 o 
   6  10   5        4.69        7.03     11.10 o 
   7  10   5        4.01        0.99     10.87 o 
   8  10   5        3.70        1.86     13.19 o 
   9  10   5       11.90        4.48     14.37 o 
  -7  11   5       12.34       20.87     13.95 o 
  -6  11   5       52.58       45.69     13.20 o 
  -5  11   5       41.68       39.42      9.93 o 
  -4  11   5       10.28        0.03      6.91 o 
  -3  11   5        3.01        3.29      6.45 o 
  -2  11   5      129.71      126.34     10.86 o 
  -1  11   5      146.57      142.85     13.62 o 
   0  11   5       11.00        9.92      4.15 o 
   1  11   5       12.39       16.91      5.65 o 
   2  11   5      151.81      167.50     11.65 o 
   3  11   5      394.49      441.26     20.23 o 
   4  11   5      800.33      918.15     29.10 o 
   5  11   5        9.65       10.60     12.62 o 
   6  11   5        7.24       -9.31     12.50 o 
   7  11   5       85.99       74.64     22.92 o 
   8  11   5       66.31       29.84     19.57 o 
  -6  12   5        7.79        9.50     13.04 o 
  -5  12   5       15.62       15.68     13.43 o 
  -4  12   5       85.81       85.02     11.13 o 
  -3  12   5      106.78      120.97     14.39 o 
  -2  12   5       54.96       57.58     10.59 o 
  -1  12   5       48.55       52.19      8.79 o 
   0  12   5      139.13      151.26     13.42 o 
   1  12   5       13.58       14.79      9.81 o 
   2  12   5       21.62       22.16      9.52 o 
   3  12   5      199.81      228.08     31.66 o 
   4  12   5       74.50       60.77     19.80 o 
   5  12   5        1.36       -1.71     11.86 o 
   6  12   5        7.01        0.61     12.66 o 
   7  12   5        4.51       10.30     16.00 o 
  -4  13   5       90.15       78.96     15.20 o 
  -3  13   5        3.05        2.72      6.64 o 
  -2  13   5        0.40       -1.82      6.13 o 
  -1  13   5       50.38       69.83      9.76 o 
   0  13   5        4.96       -3.80     11.52 o 
   3  13   5        0.76        0.00     14.78 o 
   4  13   5       88.67       67.35     22.46 o 
   5  13   5        5.23        1.14     14.82 o 
  -2  14   5       29.97       25.81      8.42 o 
   2 -10   6        0.13       12.93     10.96 o 
   3 -10   6       43.75       40.20     13.97 o 
   4 -10   6        2.42       -3.08     17.48 o 
  -1  -9   6       15.66       33.87     11.80 o 
   0  -9   6       89.66      120.65     23.85 o 
   1  -9   6        1.21       12.74      9.77 o 
   2  -9   6        0.46       -2.42     12.50 o 
   3  -9   6       50.48       36.74     12.39 o 
   4  -9   6       42.25       39.87     12.16 o 
   5  -9   6       46.36       43.94     19.42 o 
   6  -9   6       85.68      107.45     17.64 o 
   7  -9   6       11.32       -2.25      9.28 o 
  -3  -8   6        7.96        4.22      9.75 o 
  -2  -8   6        6.14        5.80      8.88 o 
  -1  -8   6      221.89      295.81     36.79 o 
   0  -8   6        9.43        1.82     10.62 o 
   1  -8   6        7.53       20.45      9.40 o 
   2  -8   6        6.14        0.25      7.40 o 
   3  -8   6        8.49       25.00      9.49 o 
   4  -8   6       28.65       33.99     11.17 o 
   5  -8   6        7.11        6.67      9.03 o 
   6  -8   6       41.12       28.67     11.21 o 
   7  -8   6       41.88       46.80     12.48 o 
   8  -8   6      168.34      165.91     20.10 o 
  -4  -7   6        0.78       -4.17      7.99 o 
  -3  -7   6       62.23       47.08     12.09 o 
  -2  -7   6       16.27        8.37      8.33 o 
  -1  -7   6      137.48      160.10     18.26 o 
   0  -7   6       95.31      105.77     15.20 o 
   1  -7   6       11.95       18.65     10.38 o 
   2  -7   6      140.89      153.22     17.46 o 
   3  -7   6       64.99       55.32     11.81 o 
   4  -7   6       29.26       21.22      9.42 o 
   5  -7   6      166.93      197.34     19.66 o 
   6  -7   6        3.15       -5.51      5.51 o 
   7  -7   6      110.54      100.35     25.75 o 
   8  -7   6       30.91       27.79      9.42 o 
   9  -7   6        0.83       13.50      9.17 o 
  -5  -6   6       74.82       82.01     14.94 o 
  -4  -6   6       58.00       72.15     13.43 o 
  -3  -6   6      164.27      139.25     17.26 o 
  -2  -6   6        0.20        4.82      7.04 o 
  -1  -6   6       55.25       75.46     12.59 o 
   0  -6   6       52.56       40.99      9.95 o 
   1  -6   6       88.81      117.38     14.67 o 
   2  -6   6       33.95       36.17      9.70 o 
   3  -6   6      654.11      647.32     29.30 o 
   4  -6   6      314.63      264.01     20.34 o 
   5  -6   6      248.15      227.80     19.61 o 
   6  -6   6       28.54       33.61      6.89 o 
   7  -6   6      365.01      391.35     20.72 o 
   8  -6   6      132.14      146.69     21.33 o 
   9  -6   6        0.66        6.46      7.83 o 
  10  -6   6       39.73       32.35      9.70 o 
  -6  -5   6       61.00      103.77     16.30 o 
  -5  -5   6       77.93       66.06     13.26 o 
  -4  -5   6       20.97       32.91     10.14 o 
  -3  -5   6       73.72       77.79     20.69 o 
  -2  -5   6      498.04      469.06     25.01 o 
  -1  -5   6      849.00      757.95     44.07 o 
   0  -5   6       87.28       90.34     10.04 o 
   1  -5   6       28.05       40.40      7.36 o 
   2  -5   6        3.81        4.62      5.92 o 
   3  -5   6      203.87      219.03     36.07 o 
   4  -5   6        6.05       -1.48      6.08 o 
   5  -5   6      402.05      436.75     18.86 o 
   6  -5   6       85.71       90.50      8.93 o 
   7  -5   6       25.33       15.26      5.83 o 
   8  -5   6        4.40        9.97     10.74 o 
   9  -5   6        0.21        8.02      6.99 o 
  10  -5   6       53.23       68.88     15.67 o 
  -7  -4   6      224.89      228.61     34.32 o 
  -6  -4   6      253.76      244.53     54.75 o 
  -5  -4   6       67.15       76.46     13.23 o 
  -4  -4   6      246.85      289.64     21.46 o 
  -3  -4   6       38.78       54.69     15.16 o 
  -2  -4   6       91.59       90.36     18.41 o 
  -1  -4   6       72.08       73.26     19.02 o 
   0  -4   6       11.13        9.38      4.80 o 
   1  -4   6       58.76       84.43     11.58 o 
   2  -4   6        6.57       16.54      5.25 o 
   3  -4   6       51.40       58.96     12.85 o 
   4  -4   6      326.21      308.77     23.87 o 
   5  -4   6        2.08        3.74      5.08 o 
   6  -4   6       54.05       61.49      7.45 o 
   7  -4   6       42.08       45.65      7.22 o 
   8  -4   6       69.04       63.99     10.02 o 
   9  -4   6       95.04      111.76     12.14 o 
  10  -4   6        1.99        3.76     14.48 o 
  11  -4   6        0.33       14.94     15.77 o 
  -7  -3   6      116.60      119.95     25.16 o 
  -6  -3   6       79.25       79.66     20.26 o 
  -5  -3   6      148.76      141.98     16.01 o 
  -4  -3   6      145.20      136.99     15.11 o 
  -3  -3   6      234.39      232.02     21.87 o 
  -2  -3   6      151.58      181.49     15.30 o 
  -1  -3   6       86.92       82.02      9.05 o 
   0  -3   6       12.88       25.48      5.74 o 
   1  -3   6       46.38       58.43      7.55 o 
   2  -3   6       24.78       44.27      5.31 o 
   3  -3   6      196.08      199.56     14.52 o 
   4  -3   6      108.45      130.54     10.31 o 
   5  -3   6       74.17       88.37      9.16 o 
   6  -3   6      295.31      304.37     13.02 o 
   7  -3   6      210.86      243.08     12.48 o 
   8  -3   6        1.22        6.56      5.09 o 
   9  -3   6      220.88      196.84     28.58 o 
  10  -3   6        0.73       10.95     11.33 o 
  11  -3   6       20.47       16.49     15.47 o 
  -8  -2   6        0.93        2.39     14.37 o 
  -7  -2   6        8.47        6.08     12.05 o 
  -6  -2   6      129.09      140.55     24.93 o 
  -5  -2   6       20.32       29.69      7.02 o 
  -4  -2   6      398.40      401.58     33.52 o 
  -3  -2   6       47.06       49.30      6.88 o 
  -2  -2   6       77.78      111.90      8.00 o 
  -1  -2   6      167.85      145.16      8.32 o 
   0  -2   6      101.75      140.85     11.85 o 
   1  -2   6      252.34      267.45     15.46 o 
   2  -2   6      105.34       91.57      6.58 o 
   3  -2   6       11.41       21.07      3.43 o 
   4  -2   6      526.46      617.33     23.01 o 
   5  -2   6      144.03      138.88     14.33 o 
   6  -2   6      388.65      451.75     27.83 o 
   7  -2   6      169.74      186.94     12.96 o 
   8  -2   6       79.00      100.61     13.26 o 
   9  -2   6       81.18       99.69     21.28 o 
  10  -2   6      195.16      230.13     32.31 o 
  11  -2   6      167.95      211.32     31.96 o 
  12  -2   6        1.13        1.63     15.20 o 
  -8  -1   6       15.03       12.16     14.48 o 
  -7  -1   6        7.51       18.97     12.66 o 
  -6  -1   6       18.04       17.69      8.50 o 
  -5  -1   6      232.04      233.63     14.30 o 
  -4  -1   6      597.85      568.23     35.56 o 
  -3  -1   6      476.17      452.19     25.15 o 
  -2  -1   6        5.42       26.33      4.53 o 
  -1  -1   6      418.64      372.51     12.72 o 
   0  -1   6       20.15      104.32      6.45 o 
   1  -1   6      371.00      382.84     11.31 o 
   2  -1   6       25.52       36.99      3.44 o 
   3  -1   6      278.81      266.53      7.14 o 
   4  -1   6      362.90      455.02     12.74 o 
   5  -1   6      698.69      701.75     14.50 o 
   6  -1   6      219.21      260.94     13.36 o 
   7  -1   6        0.20       -1.23      4.41 o 
   8  -1   6      193.79      253.73     18.70 o 
   9  -1   6       61.75       71.53     12.19 o 
  10  -1   6       54.87       24.74     13.04 o 
  11  -1   6        8.30        4.03     13.07 o 
  12  -1   6       10.41        5.13     15.58 o 
  -9   0   6        3.57        3.50     14.25 o 
  -8   0   6       19.97       11.44     12.96 o 
  -7   0   6       35.59       25.62     12.58 o 
  -6   0   6       93.52       96.02     17.01 o 
  -5   0   6      185.60      199.95     23.34 o 
  -4   0   6     1599.41     1466.48     82.46 o 
  -3   0   6     1017.67      897.80     21.48 o 
  -2   0   6      319.11      318.96     11.16 o 
  -1   0   6       49.33       21.36      3.91 o 
   0   0   6      191.25      185.40      8.01 o 
   1   0   6     1393.16     1355.77     25.01 o 
   2   0   6        8.57        5.85      2.48 o 
   3   0   6     1038.59     1082.06     17.17 o 
   4   0   6      320.43      394.01      9.67 o 
   5   0   6       82.25      106.44      4.77 o 
   6   0   6     1211.99     1432.77     19.45 o 
   7   0   6        9.55       15.53      4.72 o 
   8   0   6      383.77      402.79     16.75 o 
   9   0   6       33.50       36.09      7.28 o 
  10   0   6       28.14       24.59     13.87 o 
  11   0   6        9.31        5.05     13.95 o 
  12   0   6       38.81       20.75     16.46 o 
  -9   1   6       16.33       13.91     15.35 o 
  -8   1   6        0.15        5.89     12.58 o 
  -7   1   6      189.97      218.73     29.23 o 
  -6   1   6       53.43       56.72     10.23 o 
  -5   1   6      264.21      277.34     18.99 o 
  -4   1   6      184.04      152.18     13.80 o 
  -3   1   6      208.76      240.18     14.16 o 
  -2   1   6      114.11      138.23     12.66 o 
  -1   1   6      133.48       95.70      5.66 o 
   0   1   6      872.28      767.73     15.07 o 
   1   1   6      799.09      703.27     18.85 o 
   2   1   6      337.50      253.00      7.51 o 
   3   1   6       88.61      129.29      5.39 o 
   4   1   6      325.78      307.85      9.41 o 
   5   1   6      636.00      698.26     12.01 o 
   6   1   6      732.11      753.38     15.43 o 
   7   1   6        1.83       13.14      3.17 o 
   8   1   6      283.21      333.93     20.93 o 
   9   1   6       17.49       13.32      5.79 o 
  10   1   6       12.79        9.48      7.26 o 
  11   1   6       75.90       85.48     22.77 o 
  12   1   6        4.02       -3.69     14.94 o 
  -9   2   6       21.37       15.89     13.91 o 
  -8   2   6       36.28       34.93     16.04 o 
  -7   2   6      189.93      166.16     24.89 o 
  -6   2   6      391.48      344.98     22.16 o 
  -5   2   6        8.98       10.89      7.26 o 
  -4   2   6       70.55       94.61      7.86 o 
  -3   2   6      357.65      364.34     10.68 o 
  -2   2   6      126.06      128.53      6.75 o 
  -1   2   6        1.26       73.09      7.08 o 
   0   2   6        5.21        6.69      2.44 o 
   1   2   6      767.95      671.40     15.40 o 
   2   2   6       52.61       70.87      4.53 o 
   3   2   6     3388.75     3498.59     53.42 o 
   4   2   6     3632.12     3227.73     50.23 o 
   5   2   6      565.19      624.50     13.63 o 
   6   2   6      214.83      226.99      9.74 o 
   7   2   6      118.28      125.34      9.97 o 
   8   2   6       98.94       95.82      6.87 o 
   9   2   6        0.91        5.12      5.01 o 
  10   2   6       12.73       20.30      7.27 o 
  11   2   6       16.93       10.57      9.33 o 
  12   2   6        5.86       17.06     15.89 o 
  -9   3   6        1.10        0.23     11.93 o 
  -8   3   6       90.26       66.85     18.59 o 
  -7   3   6      105.27      137.96     22.58 o 
  -6   3   6        0.69        7.38      5.71 o 
  -5   3   6      177.65      184.97     16.23 o 
  -4   3   6      389.77      371.52     15.98 o 
  -3   3   6      700.75      601.55     16.43 o 
  -2   3   6       23.88       14.66      3.78 o 
  -1   3   6        6.88       98.98      8.36 o 
   0   3   6        5.41        0.24      1.93 o 
   1   3   6       54.20       33.47      3.19 o 
   2   3   6      351.29      335.15     10.60 o 
   3   3   6     1697.74     1563.54     28.53 o 
   4   3   6     2227.81     2031.81     39.56 o 
   5   3   6     2041.06     2279.72     34.30 o 
   6   3   6      530.61      582.95     13.94 o 
   7   3   6       69.80       92.58      6.55 o 
   8   3   6       24.25        8.86      3.74 o 
   9   3   6        1.95       -2.05      3.97 o 
  10   3   6      115.72      128.49     26.24 o 
  11   3   6       10.03        3.69      9.09 o 
  12   3   6        3.16        5.93     14.71 o 
  -9   4   6       31.56       47.47     17.86 o 
  -8   4   6       56.79       35.50     15.20 o 
  -7   4   6      124.57      117.47     15.62 o 
  -6   4   6      458.33      454.25     25.04 o 
  -5   4   6        1.02       -0.87      6.16 o 
  -4   4   6       27.08       33.81      6.62 o 
  -3   4   6      535.17      478.84     14.90 o 
  -2   4   6        0.92        7.83      3.30 o 
  -1   4   6      492.08      420.69     12.52 o 
   0   4   6        4.05       18.98      4.62 o 
   1   4   6        3.19       27.25      3.06 o 
   2   4   6     4301.72     4292.33     57.48 o 
   3   4   6     5044.49     4936.46     72.76 o 
   4   4   6      754.20      777.21     16.01 o 
   5   4   6      123.41      162.51      7.70 o 
   6   4   6      284.03      301.99     10.31 o 
   7   4   6      136.26      199.54      9.38 o 
   8   4   6      154.33      149.24      8.86 o 
   9   4   6        1.34        0.49      4.28 o 
  10   4   6       13.79       18.61      8.75 o 
  11   4   6        3.08        5.06      9.45 o 
  12   4   6        1.07       -3.21     10.80 o 
  -9   5   6       36.93       37.28     16.34 o 
  -8   5   6       27.00       34.59     11.33 o 
  -7   5   6        7.92       15.03      8.09 o 
  -6   5   6       14.00       35.53     31.26 o 
  -5   5   6      608.67      584.20     22.17 o 
  -4   5   6       29.92       44.04     16.07 o 
  -3   5   6      223.56      213.99     11.20 o 
  -2   5   6      145.67      140.97     10.67 o 
  -1   5   6       55.97      122.04      6.93 o 
   0   5   6      160.18      201.63      7.83 o 
   1   5   6       64.42      119.66      5.62 o 
   2   5   6      816.94      921.61     18.46 o 
   3   5   6      379.06      363.81     10.63 o 
   4   5   6       37.07       60.44      4.96 o 
   5   5   6        5.93        9.18      3.89 o 
   6   5   6      100.94      106.83      7.11 o 
   7   5   6      324.22      377.90     17.46 o 
   8   5   6        2.11        2.17      4.12 o 
   9   5   6       49.24       52.64      7.87 o 
  10   5   6        1.78       -2.30      6.17 o 
  11   5   6        9.88        6.25      9.61 o 
  12   5   6       20.69       21.02     16.91 o 
  -9   6   6       32.15       10.99     11.60 o 
  -8   6   6        5.61        2.05      8.64 o 
  -7   6   6       35.12       29.31     10.05 o 
  -6   6   6       39.30       43.38     11.23 o 
  -5   6   6        3.97        4.57      6.76 o 
  -4   6   6      136.33      145.29     12.44 o 
  -3   6   6      203.31      163.69     12.73 o 
  -2   6   6       17.95       52.27      6.16 o 
  -1   6   6      430.58      367.55     12.28 o 
   0   6   6      363.46      410.21     11.18 o 
   1   6   6       20.36        5.26      2.29 o 
   2   6   6       15.52       14.90      2.95 o 
   3   6   6        5.04        0.73      2.12 o 
   4   6   6      438.76      519.82     16.35 o 
   5   6   6       14.77       26.33      4.09 o 
   6   6   6      118.72      122.79      7.96 o 
   7   6   6       23.89       33.10      5.52 o 
   8   6   6        4.24        4.20      4.23 o 
   9   6   6       14.50       14.83      6.91 o 
  10   6   6        5.81        8.92      9.24 o 
  11   6   6       73.98       88.29     22.69 o 
  12   6   6       44.02       47.05     21.51 o 
  -8   7   6       14.52        1.16      8.60 o 
  -7   7   6      115.77      114.77     16.30 o 
  -6   7   6       38.50       24.25     13.78 o 
  -5   7   6       43.13       60.43     11.33 o 
  -4   7   6       40.19       51.59     20.14 o 
  -3   7   6       37.27       33.81      6.75 o 
  -2   7   6       23.76       43.40      5.97 o 
  -1   7   6      280.03      254.97     11.68 o 
   0   7   6       34.81       38.04      4.14 o 
   1   7   6       15.04       20.18      3.96 o 
   2   7   6      126.50      169.35      8.49 o 
   3   7   6       86.98       89.34      6.03 o 
   4   7   6       61.08       69.50      5.96 o 
   5   7   6       44.24       34.22      4.82 o 
   6   7   6       80.97       94.00      8.73 o 
   7   7   6       15.02        9.94      5.22 o 
   8   7   6      167.59      168.92     11.64 o 
   9   7   6       75.16       59.94     12.49 o 
  10   7   6      125.33      133.06     26.72 o 
  11   7   6      160.30      102.73     25.43 o 
  -8   8   6       59.86       38.37     12.74 o 
  -7   8   6       34.22       34.24     11.91 o 
  -6   8   6      110.14       97.44     20.75 o 
  -5   8   6       14.97       16.31      8.21 o 
  -4   8   6      542.92      505.52     25.86 o 
  -3   8   6      817.66      830.52     25.98 o 
  -2   8   6       91.41      101.80      8.60 o 
  -1   8   6        0.99        5.20      3.47 o 
   0   8   6       88.23       76.82      5.76 o 
   1   8   6      505.69      516.02     12.23 o 
   2   8   6       36.11       52.00      7.33 o 
   3   8   6       36.28       45.24      4.78 o 
   4   8   6      641.13      668.89     28.39 o 
   5   8   6        0.34       -0.32      3.20 o 
   6   8   6      381.78      417.43     15.22 o 
   7   8   6       24.96       28.28      5.97 o 
   8   8   6        0.64       11.00      7.78 o 
   9   8   6       72.61       78.33     21.66 o 
  10   8   6      118.23      147.96     29.84 o 
  11   8   6       21.93       15.54     18.05 o 
  -8   9   6        3.39       -5.70     11.63 o 
  -7   9   6       43.98       73.92     15.08 o 
  -6   9   6       50.13       56.91     16.44 o 
  -5   9   6        0.45        1.92      7.44 o 
  -4   9   6      151.32      157.12     16.80 o 
  -3   9   6        2.62        2.26      5.21 o 
  -2   9   6        1.93       11.36      4.89 o 
  -1   9   6       15.81       17.75      5.07 o 
   0   9   6        1.81        3.24      2.99 o 
   1   9   6       31.12       36.31      4.11 o 
   2   9   6        4.58       11.54      3.55 o 
   3   9   6       52.05       53.13      5.78 o 
   4   9   6       55.04       50.82      6.00 o 
   5   9   6       72.43       70.04      7.48 o 
   6   9   6      206.67      212.49     12.55 o 
   7   9   6        7.64        9.16     11.74 o 
   8   9   6       36.49       53.89     17.98 o 
   9   9   6       71.55       57.16     19.69 o 
  10   9   6        0.15       -6.20     15.92 o 
  -7  10   6        4.72       -2.93     10.41 o 
  -6  10   6       26.44        5.04      8.65 o 
  -5  10   6       11.43       20.72     13.36 o 
  -4  10   6       35.47       47.60     11.00 o 
  -3  10   6       22.32       14.47      5.55 o 
  -2  10   6       51.02       47.46      7.39 o 
  -1  10   6       25.38       27.92      5.26 o 
   0  10   6       43.45       36.63      4.84 o 
   1  10   6      264.83      309.82     22.24 o 
   2  10   6       35.74       27.13      4.74 o 
   3  10   6      224.59      248.68     11.62 o 
   4  10   6      262.63      287.18     16.12 o 
   5  10   6       26.65       45.92      6.84 o 
   6  10   6       56.34       50.70     17.48 o 
   7  10   6        0.09       -3.50     11.59 o 
   8  10   6        0.69       24.29     16.23 o 
   9  10   6        0.55       -0.95     13.76 o 
  -6  11   6        0.15        9.73     12.01 o 
  -5  11   6       76.67       87.50     15.31 o 
  -4  11   6       21.86       23.57      8.34 o 
  -3  11   6        0.10        3.20      5.60 o 
  -2  11   6      118.44      126.55     11.09 o 
  -1  11   6       12.48        6.51      5.08 o 
   0  11   6        6.03        4.28      4.44 o 
   1  11   6       60.68       49.63      7.59 o 
   2  11   6       71.58       62.87      7.15 o 
   3  11   6      123.89      136.54     14.01 o 
   4  11   6        6.29        2.38      5.61 o 
   5  11   6       47.21       80.76     20.83 o 
   6  11   6      150.48      127.89     26.19 o 
   7  11   6        3.56        2.89     13.38 o 
   8  11   6       20.90       30.75     18.24 o 
  -5  12   6       11.35       26.83     15.24 o 
  -4  12   6       28.58       39.80      8.85 o 
  -3  12   6       20.60       33.90      8.39 o 
  -2  12   6       57.14       88.45     11.14 o 
  -1  12   6      238.89      282.71     18.64 o 
   0  12   6      266.82      292.37     23.76 o 
   1  12   6       32.89       43.32     15.91 o 
   2  12   6       25.86       26.12      7.76 o 
   3  12   6      656.17      833.44     52.03 o 
   4  12   6      296.88      356.96     38.08 o 
   5  12   6        6.37       40.10     17.67 o 
   6  12   6       15.19      -10.41     13.38 o 
   7  12   6        0.13       10.41     16.34 o 
  -4  13   6        0.41       -2.98      9.43 o 
  -3  13   6        0.51        2.65      7.90 o 
  -2  13   6        1.17       -2.17      6.40 o 
  -1  13   6        2.00       -1.75     10.46 o 
   0  13   6       86.43       87.21     15.56 o 
   1  13   6       34.48       59.19     13.20 o 
   3  13   6       48.56       70.16     21.36 o 
   4  13   6        7.28        7.94     15.24 o 
   5  13   6       22.21        2.36     16.27 o 
   6  13   6       10.86        5.43     16.99 o 
  -1  14   6        0.15        4.40     11.86 o 
   0  14   6       29.44       11.97     14.06 o 
   1  -9   7      169.00      202.70     42.51 o 
   2  -9   7       97.25      109.27     19.29 o 
   3  -9   7       56.33       86.46     16.86 o 
   4  -9   7       15.45       16.62     12.11 o 
   5  -9   7        0.34        4.55     10.88 o 
  -2  -8   7       91.25       67.54     24.29 o 
  -1  -8   7       57.85       41.38     13.06 o 
   0  -8   7        3.48       17.27     10.54 o 
   1  -8   7       36.32       31.19     12.27 o 
   2  -8   7        9.37        8.59      9.63 o 
   3  -8   7        1.93       15.09     10.26 o 
   4  -8   7       38.80       43.68     12.62 o 
   5  -8   7        0.12        8.25     10.37 o 
   6  -8   7        2.46        1.05     12.28 o 
   7  -8   7       59.37       38.59     13.18 o 
  -3  -7   7       28.75       47.69     13.39 o 
  -2  -7   7       15.25       23.10     11.14 o 
  -1  -7   7      221.41      242.96     42.68 o 
   0  -7   7        0.20        4.97      8.30 o 
   1  -7   7       68.44       69.64     15.85 o 
   2  -7   7       72.83       85.24     14.69 o 
   3  -7   7       72.11       94.67     16.13 o 
   4  -7   7      154.69      165.25     20.30 o 
   5  -7   7        8.55        5.94      8.83 o 
   6  -7   7       28.34       16.67      7.67 o 
   7  -7   7        7.76        4.11      8.42 o 
   8  -7   7        0.52       -0.96      9.07 o 
   9  -7   7       12.86        0.97      8.84 o 
  -4  -6   7        8.41        7.99      8.57 o 
  -3  -6   7        4.22       17.49      9.75 o 
  -2  -6   7       35.67       27.77     15.60 o 
  -1  -6   7       56.20       69.67     13.40 o 
   0  -6   7       62.56       48.48     16.74 o 
   1  -6   7       32.43       21.31      8.76 o 
   2  -6   7       46.46       65.98     12.04 o 
   3  -6   7       52.10       65.16     13.21 o 
   4  -6   7        9.32       -4.13     16.08 o 
   5  -6   7        0.57       10.08      9.10 o 
   6  -6   7       62.06       45.11     16.87 o 
   7  -6   7       47.38       52.81     13.28 o 
   8  -6   7        5.44        9.90      7.54 o 
   9  -6   7       25.60       29.78      9.62 o 
  -5  -5   7        8.81       12.84     10.07 o 
  -4  -5   7        4.03        9.00     13.70 o 
  -3  -5   7       17.48       32.96     10.32 o 
  -2  -5   7      150.83      134.68     16.07 o 
  -1  -5   7      653.06      562.79     67.31 o 
   0  -5   7      354.33      328.94     49.01 o 
   1  -5   7      127.92      137.21     16.12 o 
   2  -5   7       34.96       30.72      8.99 o 
   3  -5   7     1093.92     1173.51     41.36 o 
   4  -5   7      936.51      967.88     59.80 o 
   5  -5   7       17.30        8.85      8.17 o 
   6  -5   7      180.87      171.68     19.52 o 
   7  -5   7       24.38       16.76      6.51 o 
   8  -5   7       84.65       76.78     11.86 o 
   9  -5   7       39.84       52.58     10.29 o 
  10  -5   7        0.09       -6.16     14.67 o 
  -6  -4   7        7.75        5.67      9.31 o 
  -5  -4   7       23.33       31.20     10.83 o 
  -4  -4   7       82.98       57.26     11.97 o 
  -3  -4   7       13.49       16.97      8.19 o 
  -2  -4   7       70.01       66.62     11.92 o 
  -1  -4   7      191.91      175.69     16.98 o 
   0  -4   7       79.81       86.31     12.34 o 
   1  -4   7     1002.53     1019.82     29.98 o 
   2  -4   7      263.68      277.84     15.72 o 
   3  -4   7       37.41       37.96      9.36 o 
   4  -4   7      217.77      213.88     21.13 o 
   5  -4   7       12.90       17.42      8.44 o 
   6  -4   7        1.69        7.57      8.02 o 
   7  -4   7        2.29        3.99      4.71 o 
   8  -4   7        1.76        5.31      5.15 o 
   9  -4   7        0.08       -2.24     12.24 o 
  10  -4   7       13.34       16.08     16.30 o 
  -7  -3   7       11.40        9.16     16.00 o 
  -6  -3   7       37.58       70.46     20.30 o 
  -5  -3   7        8.77       -4.64      6.69 o 
  -4  -3   7      249.04      218.87     19.48 o 
  -3  -3   7        9.59       -5.22      7.07 o 
  -2  -3   7       69.86       94.67     16.08 o 
  -1  -3   7      769.83      784.83     30.77 o 
   0  -3   7       11.30       18.15      6.04 o 
   1  -3   7      416.23      429.79     23.98 o 
   2  -3   7        4.87       31.49      6.69 o 
   3  -3   7       19.37       11.02      5.09 o 
   4  -3   7       11.76       17.89      5.55 o 
   5  -3   7      143.09      130.39     11.40 o 
   6  -3   7       20.53       26.95      7.06 o 
   7  -3   7       19.63       15.86      8.43 o 
   8  -3   7       22.55       23.94      7.59 o 
   9  -3   7       62.16       72.25     19.27 o 
  10  -3   7       83.49       49.52     18.43 o 
  11  -3   7       99.53      117.63     27.21 o 
  -7  -2   7        2.14       -0.87     14.02 o 
  -6  -2   7       45.00       49.14     16.57 o 
  -5  -2   7       75.54       72.86     18.28 o 
  -4  -2   7       25.45       25.83     11.29 o 
  -3  -2   7        1.48        1.17      5.78 o 
  -2  -2   7       72.57      100.31     12.48 o 
  -1  -2   7       35.66       39.05     12.73 o 
   0  -2   7      174.04      222.28     13.72 o 
   1  -2   7        4.51       -0.58      4.08 o 
   2  -2   7      149.73      187.35     20.31 o 
   3  -2   7      147.48      127.35      9.56 o 
   4  -2   7        0.90       30.44      5.05 o 
   5  -2   7      206.74      210.42     12.97 o 
   6  -2   7       89.74      113.56     11.01 o 
   7  -2   7       24.32       27.35      8.40 o 
   8  -2   7       91.43      133.71     15.26 o 
   9  -2   7      161.76      182.77     22.54 o 
  10  -2   7      159.04      166.51     28.24 o 
  11  -2   7        0.43        4.37     15.66 o 
  -7  -1   7        0.40        1.52     12.96 o 
  -6  -1   7        0.44        9.35     10.38 o 
  -5  -1   7        7.26        0.60      6.43 o 
  -4  -1   7      188.74      157.41     12.23 o 
  -3  -1   7      746.46      757.42     23.10 o 
  -2  -1   7       53.30       71.19      7.82 o 
  -1  -1   7        0.86        4.04      3.34 o 
   0  -1   7      191.99      239.58     13.30 o 
   1  -1   7      124.28      104.53      7.25 o 
   2  -1   7      145.63      146.10     16.98 o 
   3  -1   7        0.50        1.81      2.99 o 
   4  -1   7        0.30       41.77      6.07 o 
   5  -1   7      401.90      336.38     12.40 o 
   6  -1   7      284.32      267.78     16.57 o 
   7  -1   7      537.92      580.53     26.25 o 
   8  -1   7       25.57       40.67      9.90 o 
   9  -1   7        4.27        1.53      6.92 o 
  10  -1   7      608.71      626.54     45.61 o 
  11  -1   7      260.54      283.03     37.32 o 
  12  -1   7       30.25       10.19     16.87 o 
  -8   0   7       16.69       17.71     15.39 o 
  -7   0   7       11.99       24.21     14.44 o 
  -6   0   7        4.02       14.40     12.39 o 
  -5   0   7       66.66       60.98     10.99 o 
  -4   0   7      173.90      161.60     12.03 o 
  -3   0   7      435.30      410.38     16.26 o 
  -2   0   7       90.46      169.96     21.36 o 
  -1   0   7      269.13      220.40     12.81 o 
   0   0   7      345.15      389.67     12.17 o 
   1   0   7      134.02      125.53      7.64 o 
   2   0   7      521.15      530.42     14.46 o 
   3   0   7      244.85      168.94     12.03 o 
   4   0   7        8.81       53.59      4.61 o 
   5   0   7      609.26      574.26     15.16 o 
   6   0   7       67.77       93.45      6.82 o 
   7   0   7      224.44      254.07     14.62 o 
   8   0   7      217.62      263.02     46.27 o 
   9   0   7       21.71       11.51     11.59 o 
  10   0   7        4.71       -1.30      7.76 o 
  11   0   7       27.57       19.46     14.40 o 
  12   0   7        0.51       13.34     16.08 o 
  -8   1   7       90.98      112.88     25.16 o 
  -7   1   7        0.25        6.54     11.14 o 
  -6   1   7        1.68       -4.86      8.48 o 
  -5   1   7      102.91       91.32     12.79 o 
  -4   1   7      834.84      822.60     31.18 o 
  -3   1   7      585.23      431.23    104.65 o 
  -2   1   7       44.77       54.70      6.21 o 
  -1   1   7     2026.26     1894.77     30.17 o 
   0   1   7      505.43      551.52     16.08 o 
   1   1   7     1739.51     1507.49     33.69 o 
   2   1   7      479.04      526.44     14.17 o 
   3   1   7      167.10      116.81      7.47 o 
   4   1   7       35.06       55.87      4.53 o 
   5   1   7        5.63        4.45      2.97 o 
   6   1   7       81.24       69.19      5.39 o 
   7   1   7       91.77      109.13      9.33 o 
   8   1   7       82.49       79.09      8.72 o 
   9   1   7       28.21       14.77      5.79 o 
  10   1   7       69.00       42.15      8.41 o 
  11   1   7      141.33      144.20     26.19 o 
  12   1   7      168.92      148.00     29.11 o 
  -8   2   7        6.04       15.47     14.02 o 
  -7   2   7       79.70      109.80     22.96 o 
  -6   2   7        0.60        1.06      9.65 o 
  -5   2   7        4.69       -0.29      5.76 o 
  -4   2   7      162.42      172.78     22.42 o 
  -3   2   7      505.13      567.54     26.93 o 
  -2   2   7      196.78      207.84      9.07 o 
  -1   2   7      403.03      389.16     11.08 o 
   0   2   7      110.85       84.79     10.19 o 
   1   2   7      886.27      795.74     18.29 o 
   2   2   7      103.90      109.11      7.05 o 
   3   2   7       18.45       47.02      4.98 o 
   4   2   7      393.35      372.84     11.87 o 
   5   2   7      101.64       75.90      7.26 o 
   6   2   7        3.72        6.32      2.90 o 
   7   2   7       88.56       89.14      7.24 o 
   8   2   7        0.92       -1.25      5.53 o 
   9   2   7      177.05      180.77     13.39 o 
  10   2   7      119.30      108.06     11.87 o 
  11   2   7        2.60        0.38      8.88 o 
  12   2   7       42.55       24.70     17.98 o 
  -8   3   7        1.07       13.30     13.91 o 
  -7   3   7        1.97       22.80     13.23 o 
  -6   3   7       61.13       42.49     15.24 o 
  -5   3   7       32.44       27.97     12.01 o 
  -4   3   7      533.14      455.58     37.95 o 
  -3   3   7      883.57      885.90     35.20 o 
  -2   3   7       48.40       56.48      5.40 o 
  -1   3   7     1927.28     1976.64     48.37 o 
   0   3   7       46.03       60.22      5.11 o 
   1   3   7      207.05      239.56      8.77 o 
   2   3   7       54.37       52.88      5.60 o 
   3   3   7       97.49      186.12      9.09 o 
   4   3   7       32.30       41.88      5.03 o 
   5   3   7        1.91       -0.02      2.31 o 
   6   3   7        3.38        4.28      2.89 o 
   7   3   7       98.23       92.85      8.53 o 
   8   3   7       18.26       16.19      4.06 o 
   9   3   7      238.22      216.11     16.14 o 
  10   3   7        1.56        3.52      6.26 o 
  11   3   7       10.21       33.43     11.44 o 
  12   3   7       57.35       24.74     15.77 o 
  -8   4   7       76.12       89.47     21.51 o 
  -7   4   7       37.06       41.62     15.01 o 
  -6   4   7      118.21      123.60     21.51 o 
  -5   4   7      120.35      113.31     12.45 o 
  -4   4   7       10.74       10.05      6.27 o 
  -3   4   7       18.00       47.00      6.30 o 
  -2   4   7      271.85      286.52     12.21 o 
  -1   4   7      170.85      162.05      8.02 o 
   0   4   7      331.51      413.94     11.36 o 
   1   4   7     1180.89     1103.98     18.49 o 
   2   4   7      256.52      206.80      9.31 o 
   3   4   7      222.70      268.18     10.78 o 
   4   4   7     1269.66     1256.54     34.60 o 
   5   4   7       42.24       22.05      4.01 o 
   6   4   7       35.71       41.88      4.72 o 
   7   4   7      264.79      254.15     10.57 o 
   8   4   7       19.57       18.73      4.42 o 
   9   4   7       19.50       13.54      5.28 o 
  10   4   7       25.56       37.53     10.67 o 
  11   4   7       37.71       37.27     11.69 o 
  12   4   7        2.17        2.05     10.88 o 
  -8   5   7       13.36       36.75     15.28 o 
  -7   5   7       21.62       23.60     13.04 o 
  -6   5   7       23.65       15.24      8.80 o 
  -5   5   7        0.62        1.85      6.60 o 
  -4   5   7      337.84      319.27     29.02 o 
  -3   5   7      115.82      118.29      9.37 o 
  -2   5   7      144.71      157.93      9.87 o 
  -1   5   7     1056.35     1185.00     22.32 o 
   0   5   7        4.35       57.07      5.10 o 
   1   5   7        2.85       -1.36      2.14 o 
   2   5   7        0.27       24.74      3.28 o 
   3   5   7     1081.30     1013.72     35.81 o 
   4   5   7       99.46       78.66      9.44 o 
   5   5   7       33.13       25.03      3.95 o 
   6   5   7      199.79      206.79      9.59 o 
   7   5   7        5.78        2.66      3.55 o 
   8   5   7       84.06       92.99     12.59 o 
   9   5   7       67.38       69.12      8.14 o 
  10   5   7       16.07       11.98      7.05 o 
  11   5   7       96.66       95.16     15.81 o 
  12   5   7        0.55       12.22     12.04 o 
  -8   6   7        9.79        4.14     12.77 o 
  -7   6   7       51.92       64.93     13.87 o 
  -6   6   7        2.62        2.95      7.73 o 
  -5   6   7        1.55        5.39      6.94 o 
  -4   6   7        0.30       14.16      5.87 o 
  -3   6   7        0.47        1.25      4.06 o 
  -2   6   7      341.03      306.23     13.24 o 
  -1   6   7      108.66      144.60     10.29 o 
   0   6   7      177.81      161.57      8.13 o 
   1   6   7        6.42       13.47      3.83 o 
   2   6   7        4.02       37.64      5.87 o 
   3   6   7      410.42      416.42     12.31 o 
   4   6   7       41.55       66.49      7.51 o 
   5   6   7       32.79       27.84      4.35 o 
   6   6   7      104.42       95.01      7.96 o 
   7   6   7       20.41       16.05      4.91 o 
   8   6   7      128.06      125.57     10.33 o 
   9   6   7       29.88       20.19      6.98 o 
  10   6   7        0.77        0.96      8.55 o 
  11   6   7       45.42       21.50     10.98 o 
  12   6   7        2.37       -0.76     15.32 o 
  -8   7   7        9.67       24.80     11.91 o 
  -7   7   7       31.42       30.48     11.47 o 
  -6   7   7        0.73       -5.92      7.64 o 
  -5   7   7        1.34       -0.23      6.56 o 
  -4   7   7       50.65       70.98     10.78 o 
  -3   7   7      192.70      207.21     17.19 o 
  -2   7   7      192.06      168.52     10.77 o 
  -1   7   7       35.21       54.90      6.59 o 
   0   7   7       14.59       34.78      4.50 o 
   1   7   7       29.75       34.43      4.04 o 
   2   7   7       26.81       56.49      8.77 o 
   3   7   7        2.82        9.79      3.04 o 
   4   7   7        0.52        1.84      2.74 o 
   5   7   7      107.75      121.55      9.02 o 
   6   7   7       56.59       58.02      6.91 o 
   7   7   7      196.61      191.55     11.75 o 
   8   7   7      121.21       91.16      9.12 o 
   9   7   7        2.90        4.44      8.27 o 
  10   7   7        9.03        9.99      9.40 o 
  11   7   7      126.99      114.78     27.36 o 
  -7   8   7        3.19       18.82     10.62 o 
  -6   8   7       58.40       38.67     11.21 o 
  -5   8   7      198.17      206.33     20.20 o 
  -4   8   7        3.58       -3.68      4.94 o 
  -3   8   7        2.69        7.03      5.50 o 
  -2   8   7       42.90       48.71      6.78 o 
  -1   8   7       79.30       99.83     14.27 o 
   0   8   7      243.67      257.50     12.61 o 
   1   8   7       58.31       75.88      7.57 o 
   2   8   7      100.95      103.46      9.18 o 
   3   8   7      149.21      142.00     13.45 o 
   4   8   7        0.17        0.61      3.27 o 
   5   8   7      143.29      146.27     10.13 o 
   6   8   7       88.07       84.21      8.34 o 
   7   8   7        0.70        4.21      4.17 o 
   8   8   7      212.79      232.78     50.93 o 
   9   8   7        1.24        6.58      8.18 o 
  10   8   7        0.93       12.50     15.92 o 
  11   8   7        7.14        7.11     16.46 o 
  -7   9   7       48.39       88.14     22.08 o 
  -6   9   7       25.56       28.83     11.22 o 
  -5   9   7       12.29        5.73      6.52 o 
  -4   9   7      112.32      110.52     11.94 o 
  -3   9   7      483.08      440.84     59.46 o 
  -2   9   7       12.07       -0.97      5.13 o 
  -1   9   7      391.91      417.32     18.23 o 
   0   9   7       46.36       54.88      6.85 o 
   1   9   7      181.53      146.67     10.39 o 
   2   9   7       24.83       40.14      5.56 o 
   3   9   7       33.31       33.71      5.04 o 
   4   9   7        4.65        1.58      3.75 o 
   5   9   7      361.64      350.01     15.19 o 
   6   9   7      156.69      167.74     11.55 o 
   7   9   7       34.63       31.55      9.62 o 
   8   9   7      217.89      192.79     19.48 o 
   9   9   7      115.81      149.67     28.77 o 
  10   9   7      157.99      108.74     25.50 o 
  -6  10   7       10.86       12.11      9.89 o 
  -5  10   7       59.21       54.26     10.33 o 
  -4  10   7       54.63       30.11      8.49 o 
  -3  10   7       16.34       13.63      6.44 o 
  -2  10   7       15.46       19.46      6.59 o 
  -1  10   7        3.80       17.08      6.23 o 
   0  10   7       46.11       35.70     10.14 o 
   1  10   7      101.52       94.33      8.98 o 
   2  10   7       89.14       73.15      7.19 o 
   3  10   7       87.54       94.45      8.59 o 
   4  10   7        5.77       10.33      4.63 o 
   5  10   7      153.56      146.09     11.28 o 
   6  10   7        8.86        4.14      7.91 o 
   7  10   7       15.67       20.64     13.15 o 
   8  10   7       31.77       28.66     16.34 o 
   9  10   7        5.19       14.21     15.70 o 
  -6  11   7       22.65       11.71     13.19 o 
  -5  11   7        8.28        5.02      7.45 o 
  -4  11   7       17.03       11.16      7.43 o 
  -3  11   7      112.70      108.30     12.74 o 
  -2  11   7       10.35        8.08      6.66 o 
  -1  11   7      112.06      107.01      9.90 o 
   0  11   7       68.60       65.96      9.80 o 
   1  11   7        0.11        3.73      4.77 o 
   2  11   7        0.18        3.54      4.39 o 
   3  11   7       61.70       72.35      7.69 o 
   4  11   7       45.11       54.61      9.31 o 
   5  11   7       13.93       -2.58      7.07 o 
   6  11   7       22.57       17.18     13.68 o 
   7  11   7       70.59      101.59     23.94 o 
   8  11   7        1.99       -1.86     14.33 o 
   9  11   7        0.70        2.24     16.57 o 
  -5  12   7       62.76       86.46     21.09 o 
  -4  12   7       95.09       94.18     13.34 o 
  -3  12   7       31.90       19.70      8.33 o 
  -2  12   7       25.59       28.40      7.50 o 
  -1  12   7       31.44       39.14     11.88 o 
   0  12   7       17.12       30.43     10.42 o 
   1  12   7      113.67      121.76     12.86 o 
   2  12   7       69.48       67.05     10.39 o 
   3  12   7       17.28       42.00      9.55 o 
   4  12   7        8.73       10.62      8.72 o 
   5  12   7       75.57       71.38     22.12 o 
   6  12   7        5.53       18.40     16.99 o 
   7  12   7       32.65       27.02     18.21 o 
  -3  13   7       52.19       22.65     14.37 o 
  -2  13   7       17.18       16.75     12.16 o 
  -1  13   7      210.71      224.58     23.80 o 
   0  13   7       44.03       70.01     15.30 o 
   1  13   7       30.69       39.64     18.47 o 
   2  13   7        0.19       -3.31      9.43 o 
   4  13   7       45.97       41.58     18.05 o 
   5  13   7       17.36       13.83     17.37 o 
   6  13   7       21.06       10.41     17.90 o 
  -1  14   7        1.73      -10.89     11.31 o 
   0  14   7        2.99        0.54     11.52 o 
   1  14   7        2.94        0.96     10.75 o 
   4  14   7        0.37        1.03     16.95 o 
   1  -8   8        9.87       11.56     11.22 o 
   2  -8   8       15.26       33.03     13.43 o 
   3  -8   8        5.70        1.44     16.42 o 
   4  -8   8        4.50       21.01     12.22 o 
   5  -8   8       28.88       16.90     12.15 o 
   6  -8   8       92.57       84.87     19.71 o 
  -1  -7   8        7.11        7.01     10.09 o 
   0  -7   8       49.20       34.10     11.59 o 
   1  -7   8       29.76        9.91     10.35 o 
   2  -7   8        1.28       -0.18      9.04 o 
   3  -7   8       63.42       64.32     17.79 o 
   4  -7   8        0.11       -7.96      8.91 o 
   5  -7   8       50.41       32.26     12.05 o 
   6  -7   8        3.99       -6.56      9.93 o 
   7  -7   8        2.40        4.80     10.03 o 
   8  -7   8        6.10       17.13     11.54 o 
  -3  -6   8        7.07       -1.23      8.81 o 
  -2  -6   8       17.61       10.99      9.55 o 
  -1  -6   8       16.18       11.84      9.67 o 
   0  -6   8        9.72       -1.74      8.31 o 
   1  -6   8       35.79       54.25     12.75 o 
   2  -6   8       13.14       15.15      9.25 o 
   3  -6   8       20.25       16.12      9.30 o 
   4  -6   8       69.01      107.13     15.87 o 
   5  -6   8       70.62       75.32     17.50 o 
   6  -6   8        1.39       18.39     10.64 o 
   7  -6   8       53.33       53.79     10.60 o 
   8  -6   8      120.90       96.53     15.47 o 
   9  -6   8        1.52       -0.63     11.92 o 
  -4  -5   8        5.85       14.62     10.51 o 
  -3  -5   8       16.27       20.19     10.19 o 
  -2  -5   8        8.52        6.27      8.26 o 
  -1  -5   8       37.39       34.92     12.92 o 
   0  -5   8       53.14       33.03     17.12 o 
   1  -5   8        0.23       -0.15      9.50 o 
   2  -5   8      144.68      126.22     16.19 o 
   3  -5   8      188.55      171.84     18.06 o 
   4  -5   8       11.20        3.99      8.16 o 
   5  -5   8       15.26       25.75      9.89 o 
   6  -5   8       74.84      106.87     15.91 o 
   7  -5   8       42.31       34.15     16.00 o 
   8  -5   8       16.49       31.62      9.06 o 
   9  -5   8        7.17        5.78     16.42 o 
  10  -5   8       24.57       10.38     18.70 o 
  -5  -4   8        2.93       -3.49      8.42 o 
  -4  -4   8        0.64       11.40      9.07 o 
  -3  -4   8        0.31       -1.79      7.04 o 
  -2  -4   8        1.15        7.49      7.59 o 
  -1  -4   8       70.38       73.54     13.08 o 
   0  -4   8      229.59      202.15     20.03 o 
   1  -4   8        6.34        3.09      7.07 o 
   2  -4   8        3.25       12.67      8.38 o 
   3  -4   8       91.13       76.94     12.17 o 
   4  -4   8      949.64      934.62     99.33 o 
   5  -4   8      173.08      182.24     18.47 o 
   6  -4   8       59.64       63.27     11.40 o 
   7  -4   8       59.34       64.63      8.79 o 
   8  -4   8       37.28       27.30     16.17 o 
   9  -4   8        9.61       -5.32     13.64 o 
  10  -4   8        2.76       -4.48     12.92 o 
  -5  -3   8       13.05        5.71      9.50 o 
  -4  -3   8       54.14       78.31     13.81 o 
  -3  -3   8        7.22        2.37      6.82 o 
  -2  -3   8       21.45       46.67     10.58 o 
  -1  -3   8        5.66       10.10      8.93 o 
   0  -3   8       22.45       24.67      8.73 o 
   1  -3   8       94.46       75.41     14.29 o 
   2  -3   8        1.57       19.80      6.38 o 
   3  -3   8       13.95        9.96      7.79 o 
   4  -3   8        6.30        9.98      7.04 o 
   5  -3   8       63.73       64.48      8.97 o 
   6  -3   8        9.68       16.57      6.70 o 
   7  -3   8       53.18       31.78      8.44 o 
   8  -3   8        5.64       -3.09      8.17 o 
   9  -3   8       27.86       25.38     20.83 o 
  10  -3   8        0.12       -7.56     14.29 o 
  11  -3   8        8.78        4.86     15.96 o 
  -6  -2   8      136.14      139.41     26.68 o 
  -5  -2   8       23.41       48.04     17.14 o 
  -4  -2   8       43.38       70.39     16.78 o 
  -3  -2   8       66.96       48.24     30.46 o 
  -2  -2   8       12.64       20.68      7.93 o 
  -1  -2   8       22.74       13.46      6.74 o 
   0  -2   8        1.66        9.39      6.82 o 
   1  -2   8      337.88      307.31     20.78 o 
   2  -2   8       73.16      103.65     10.49 o 
   3  -2   8       26.97       23.40      6.28 o 
   4  -2   8      615.39      705.54     28.62 o 
   5  -2   8      125.25      114.76     10.63 o 
   6  -2   8       18.86       36.20      7.50 o 
   7  -2   8      187.83      161.15     17.38 o 
   8  -2   8        0.34        5.35      7.67 o 
   9  -2   8      121.14      108.52     15.63 o 
  10  -2   8        7.63       20.45     14.86 o 
  11  -2   8        0.20      -12.43     12.43 o 
  -7  -1   8        0.63      -10.83     12.16 o 
  -6  -1   8       11.62       -3.08     11.59 o 
  -5  -1   8      103.81      138.53     24.10 o 
  -4  -1   8      368.89      397.25     43.99 o 
  -3  -1   8        2.44       14.13      7.73 o 
  -2  -1   8       10.17       44.19      9.02 o 
  -1  -1   8        2.08       -4.03      5.49 o 
   0  -1   8      122.23       91.21     19.38 o 
   1  -1   8      228.51      268.33     14.86 o 
   2  -1   8      393.84      455.04     20.05 o 
   3  -1   8      349.58      331.97     12.85 o 
   4  -1   8       85.23       88.31      7.89 o 
   5  -1   8      445.63      439.38     17.25 o 
   6  -1   8      281.75      291.02     29.82 o 
   7  -1   8        1.97        0.61      6.64 o 
   8  -1   8       34.61       54.59     12.45 o 
   9  -1   8      127.85       81.83     13.28 o 
  10  -1   8       11.95       38.57     11.44 o 
  11  -1   8        6.26        4.18     15.89 o 
  -7   0   8      102.74      114.21     25.96 o 
  -6   0   8       47.73       49.79     16.95 o 
  -5   0   8        0.65       21.63     12.35 o 
  -4   0   8        7.20       11.66      7.47 o 
  -3   0   8        1.45       16.83      5.92 o 
  -2   0   8       62.49       53.06      9.84 o 
  -1   0   8        4.06       13.67      6.60 o 
   0   0   8       45.46       50.78      8.50 o 
   1   0   8       26.40       36.51      5.09 o 
   2   0   8        1.53       -0.49      3.36 o 
   3   0   8       49.42       55.54      6.16 o 
   4   0   8      363.25      390.57     13.64 o 
   5   0   8      261.93      291.07     12.29 o 
   6   0   8      939.32      975.32     62.29 o 
   7   0   8      422.28      432.00     24.38 o 
   8   0   8        1.51       25.70     12.24 o 
   9   0   8       12.09       21.13      9.73 o 
  10   0   8       17.20       14.05      9.38 o 
  11   0   8      156.86      189.69     30.18 o 
  12   0   8       20.03       15.16     17.44 o 
  -7   1   8        0.91       -3.12     13.26 o 
  -6   1   8        0.11       -5.81     10.19 o 
  -5   1   8       53.08       86.12     19.95 o 
  -4   1   8       51.48       39.91     10.05 o 
  -3   1   8      138.57       96.16     17.33 o 
  -2   1   8      472.64      421.44     25.54 o 
  -1   1   8      204.23      201.61     15.05 o 
   0   1   8      486.43      474.54     14.53 o 
   1   1   8     1650.39     1741.48     32.87 o 
   2   1   8      350.00      314.57     11.71 o 
   3   1   8     1101.59     1201.33     22.01 o 
   4   1   8      291.22      282.56     10.14 o 
   5   1   8        1.25       26.74      5.63 o 
   6   1   8        0.43        0.41      3.92 o 
   7   1   8        0.14        4.70      4.71 o 
   8   1   8       13.41       14.55      7.46 o 
   9   1   8        2.24       -0.10      7.39 o 
  10   1   8        4.56       -3.66      7.59 o 
  11   1   8       31.15       22.04     10.84 o 
  12   1   8       15.35       -5.81     15.62 o 
  -7   2   8      108.54      103.45     22.23 o 
  -6   2   8        7.80       21.66     13.07 o 
  -5   2   8        0.13       22.50     12.50 o 
  -4   2   8      324.38      351.41     32.38 o 
  -3   2   8      102.08      134.09     20.03 o 
  -2   2   8      153.55      137.12     13.53 o 
  -1   2   8       79.02       76.92      6.95 o 
   0   2   8        0.49       -1.49      2.80 o 
   1   2   8      372.32      479.13     14.43 o 
   2   2   8      583.90      524.69     15.00 o 
   3   2   8      184.96      283.03      9.39 o 
   4   2   8      481.34      558.34     30.23 o 
   5   2   8      471.29      528.22     15.67 o 
   6   2   8      126.16      134.38     14.11 o 
   7   2   8        4.34        9.03      5.04 o 
   8   2   8       31.78       25.85      6.37 o 
   9   2   8       16.37       20.16      6.38 o 
  10   2   8       38.17       42.39     10.62 o 
  11   2   8       17.24       19.32     11.08 o 
  12   2   8        0.71        8.40     15.47 o 
  -7   3   8       29.65       15.81     11.90 o 
  -6   3   8       33.70       37.59     14.94 o 
  -5   3   8       60.08      102.66     19.61 o 
  -4   3   8       81.75       95.21     18.05 o 
  -3   3   8      146.68      172.63     17.64 o 
  -2   3   8      378.29      334.42     19.15 o 
  -1   3   8       21.42       19.23      3.93 o 
   0   3   8       60.58       66.58      5.91 o 
   1   3   8      123.90      154.99      8.06 o 
   2   3   8      452.44      401.54     11.22 o 
   3   3   8      220.50      294.88     11.50 o 
   4   3   8      137.74      132.68      8.65 o 
   5   3   8       28.14       43.20      5.56 o 
   6   3   8       75.81       56.26      6.13 o 
   7   3   8        0.19        6.78      3.64 o 
   8   3   8       50.08       48.69      5.74 o 
   9   3   8        0.32       -3.11      5.42 o 
  10   3   8       66.19       83.51     11.01 o 
  11   3   8       17.09        7.91     11.21 o 
  12   3   8       19.79        9.51     11.40 o 
  -7   4   8       13.77       21.17     14.63 o 
  -6   4   8       55.58      123.26     22.31 o 
  -5   4   8       38.25       31.93     13.30 o 
  -4   4   8      208.50      203.59     14.04 o 
  -3   4   8       12.36       23.65      6.16 o 
  -2   4   8        0.27        6.95      4.76 o 
  -1   4   8       77.77       76.74      8.27 o 
   0   4   8      275.57      273.10     11.44 o 
   1   4   8       46.87       64.72      5.66 o 
   2   4   8       99.28       90.50      5.66 o 
   3   4   8        2.20       13.77      3.99 o 
   4   4   8       54.16       59.01      6.27 o 
   5   4   8        0.19        2.25      3.22 o 
   6   4   8       64.70       70.49      7.78 o 
   7   4   8       87.00      110.96      7.85 o 
   8   4   8       37.89       41.05      7.45 o 
   9   4   8      300.72      265.34     13.75 o 
  10   4   8        1.48        7.23      8.76 o 
  11   4   8        6.33       19.00     10.44 o 
  12   4   8        5.87        2.35     10.63 o 
  -7   5   8       36.41       22.16     13.64 o 
  -6   5   8       30.95       52.94     15.54 o 
  -5   5   8      141.21      127.13     12.62 o 
  -4   5   8      192.60      182.23     13.96 o 
  -3   5   8       42.22       57.76      9.55 o 
  -2   5   8       32.57       37.15      6.65 o 
  -1   5   8      203.55      206.57     11.03 o 
   0   5   8       31.64       63.76      5.81 o 
   1   5   8      149.53      138.55     11.79 o 
   2   5   8       56.17       52.79     11.94 o 
   3   5   8      471.18      508.48     24.72 o 
   4   5   8        1.22       17.14      4.91 o 
   5   5   8      414.09      442.38     12.94 o 
   6   5   8       88.90      112.93     12.83 o 
   7   5   8       48.86       57.74      6.94 o 
   8   5   8      148.35      156.65     10.95 o 
   9   5   8       64.62       77.07      8.82 o 
  10   5   8       69.62       65.05     10.43 o 
  11   5   8        4.31       -2.34      9.39 o 
  12   5   8        1.08        9.71     11.47 o 
  -7   6   8        0.49        0.95     11.74 o 
  -6   6   8       10.88       13.11      7.67 o 
  -5   6   8       20.04        8.34      6.77 o 
  -4   6   8        2.26        4.91      5.77 o 
  -3   6   8       18.14       16.90      5.94 o 
  -2   6   8       14.02        7.74      5.27 o 
  -1   6   8      169.82      189.27     11.60 o 
   0   6   8        8.10       21.46      4.06 o 
   1   6   8      336.38      304.37     10.89 o 
   2   6   8      439.94      441.70     13.42 o 
   3   6   8       93.89       97.08      7.36 o 
   4   6   8       87.46      109.48     14.71 o 
   5   6   8      254.45      278.93     11.37 o 
   6   6   8        0.40        9.43      4.26 o 
   7   6   8      190.04      208.88     12.79 o 
   8   6   8        7.33       15.53      5.54 o 
   9   6   8        2.60        5.36      6.45 o 
  10   6   8        2.73        3.42      8.93 o 
  11   6   8        4.28        8.18     10.24 o 
  12   6   8       19.54        1.88     19.02 o 
  -7   7   8       24.55       42.70     10.84 o 
  -6   7   8       22.05       42.35     10.08 o 
  -5   7   8       32.96       12.27      8.54 o 
  -4   7   8       48.35       64.07      9.41 o 
  -3   7   8        0.83        6.83      5.54 o 
  -2   7   8       25.85       25.01      6.40 o 
  -1   7   8       55.52       67.56     14.21 o 
   0   7   8        9.64        7.24      4.17 o 
   1   7   8      191.77      191.75     11.26 o 
   2   7   8      286.67      297.70     12.16 o 
   3   7   8      325.02      334.54     12.43 o 
   4   7   8      173.93      174.41     10.44 o 
   5   7   8       37.18       44.98      6.16 o 
   6   7   8        4.06       17.29      5.43 o 
   7   7   8       72.93       60.34      7.45 o 
   8   7   8       14.09        5.88      6.31 o 
   9   7   8        9.87       16.85      9.45 o 
  10   7   8       16.72       35.46     11.91 o 
  11   7   8       23.39       29.55     12.56 o 
  -7   8   8        1.34        1.94      8.75 o 
  -6   8   8       80.13       90.42     12.90 o 
  -5   8   8       17.18       15.10      7.05 o 
  -4   8   8        2.16        4.94      6.31 o 
  -3   8   8        1.31       -3.83      4.93 o 
  -2   8   8      131.99      152.20     12.84 o 
  -1   8   8      123.01      136.98     11.48 o 
   0   8   8      164.51      153.84     11.39 o 
   1   8   8       44.42       46.42      6.45 o 
   2   8   8       55.86       64.48     11.82 o 
   3   8   8       11.37       17.44      4.40 o 
   4   8   8      250.05      296.90     13.54 o 
   5   8   8       84.39       87.51      8.22 o 
   6   8   8       15.77       17.42      5.41 o 
   7   8   8       91.56       85.18     15.02 o 
   8   8   8        7.09       -4.00      7.10 o 
   9   8   8       48.30       53.46     14.48 o 
  10   8   8       38.40       47.32     13.90 o 
  11   8   8        7.60        7.64     15.89 o 
  -6   9   8       16.39       18.32      8.64 o 
  -5   9   8        0.13       11.61      7.93 o 
  -4   9   8       26.08       25.69     10.12 o 
  -3   9   8      125.69      131.75     12.95 o 
  -2   9   8      863.53      896.12     27.99 o 
  -1   9   8      162.54      139.81     13.16 o 
   0   9   8        1.90        5.95      6.17 o 
   1   9   8      190.98      177.27     17.51 o 
   2   9   8      464.52      512.40     17.64 o 
   3   9   8       91.44       93.69      7.89 o 
   4   9   8       51.60       50.68      6.43 o 
   5   9   8       15.88       14.58      4.98 o 
   6   9   8       32.31       20.05      6.66 o 
   7   9   8        4.69        6.26      8.28 o 
   8   9   8        0.50        5.73      8.73 o 
   9   9   8      101.96       94.61     15.79 o 
  10   9   8       37.52       60.32     24.13 o 
  -6  10   8       28.80       59.75     19.42 o 
  -5  10   8       26.21       39.91     16.40 o 
  -4  10   8       17.82        7.71      7.15 o 
  -3  10   8       23.73       16.95      6.86 o 
  -2  10   8        0.71        6.58      6.47 o 
  -1  10   8      100.82       89.23     10.68 o 
   0  10   8       31.76       36.07     10.08 o 
   1  10   8       40.99       42.16      8.25 o 
   2  10   8      117.87      145.69      9.78 o 
   3  10   8      126.08      160.21     10.45 o 
   4  10   8       63.67       54.13      6.81 o 
   5  10   8       31.82       50.78      9.17 o 
   6  10   8       34.11       15.06     16.44 o 
   7  10   8       22.65       16.20      9.75 o 
   8  10   8       14.40       13.64     14.21 o 
   9  10   8        6.20       -5.78     13.04 o 
  -5  11   8       30.89       49.90     17.22 o 
  -4  11   8       56.70       59.45     10.97 o 
  -3  11   8        9.36       -0.20      8.62 o 
  -2  11   8        8.64        7.92      7.11 o 
  -1  11   8       77.92       80.22     14.97 o 
   0  11   8      100.35       88.20     11.31 o 
   1  11   8        8.38       12.24      7.39 o 
   2  11   8       36.85       37.92      8.49 o 
   3  11   8      117.11      141.42     11.66 o 
   4  11   8        8.05       11.09      7.05 o 
   5  11   8       59.41       91.71     14.41 o 
   6  11   8      134.92      141.97     17.88 o 
   7  11   8        2.15        6.50     14.14 o 
   8  11   8       18.72        2.51     15.43 o 
   9  11   8       21.92        9.88     16.99 o 
  -4  12   8        3.68       16.99     13.45 o 
  -3  12   8        0.48        9.04      7.75 o 
  -2  12   8        3.80       10.33      9.91 o 
  -1  12   8       46.55       63.91     14.35 o 
   0  12   8       41.50       46.49     12.90 o 
   1  12   8      141.89      177.43     19.91 o 
   2  12   8       27.13       23.61     10.55 o 
   3  12   8       26.29       32.28     10.93 o 
   4  12   8        0.10        6.14      7.32 o 
   5  12   8       42.93       33.36     11.39 o 
   6  12   8       23.69        7.94     14.25 o 
   7  12   8        1.97      -13.45     13.45 o 
  -1  13   8        0.12       -3.98      9.68 o 
   0  13   8       51.19       51.46     13.94 o 
   1  13   8       33.33       50.34     14.14 o 
   2  13   8        0.09       -4.63      9.46 o 
   3  13   8       54.12       63.02     14.52 o 
   4  13   8       84.55      137.02     18.44 o 
   5  13   8      253.47      338.45     40.21 o 
   6  13   8        3.70       -0.57     16.84 o 
   1  14   8        5.31       -1.33     10.96 o 
   2  14   8       23.43       20.63     20.33 o 
   1  -7   9       54.19       78.16     15.94 o 
   2  -7   9        5.83        7.11     11.12 o 
   3  -7   9        3.32       15.97     11.42 o 
   4  -7   9       18.90        6.95     11.03 o 
   5  -7   9        0.14        2.31     11.61 o 
   6  -7   9        8.01        8.89     12.63 o 
  -1  -6   9        0.73       -4.43      9.60 o 
   0  -6   9       53.42       83.67     16.22 o 
   1  -6   9        4.45        2.75      9.71 o 
   2  -6   9        0.78        5.11      9.47 o 
   3  -6   9        1.44        4.46      9.70 o 
   4  -6   9        5.44       18.79     19.02 o 
   5  -6   9        2.96        5.70     10.05 o 
   6  -6   9        0.08       -3.56      9.81 o 
   7  -6   9       12.07       15.98      9.33 o 
   8  -6   9       24.71       11.86     17.83 o 
  -2  -5   9        2.32       -5.70      8.92 o 
  -1  -5   9        0.78       -4.76      7.90 o 
   0  -5   9      194.03      263.52     24.04 o 
   1  -5   9       86.41       62.20     13.80 o 
   2  -5   9        2.13        8.45      8.99 o 
   3  -5   9        0.59       15.08      9.36 o 
   4  -5   9       17.10       17.19     12.24 o 
   5  -5   9       16.72       20.21     10.63 o 
   6  -5   9       21.95       26.78     10.93 o 
   7  -5   9        1.37       -2.05      7.40 o 
   8  -5   9        6.45       -2.39     16.19 o 
   9  -5   9       24.90       25.24     20.11 o 
  -4  -4   9      144.56      175.29     31.66 o 
  -3  -4   9        2.97        6.30      9.05 o 
  -2  -4   9      100.99       94.71     15.44 o 
  -1  -4   9       23.39       21.54     10.01 o 
   0  -4   9        6.58       16.07     14.06 o 
   1  -4   9        4.58        4.46      7.79 o 
   2  -4   9        5.32       14.16      8.11 o 
   3  -4   9       49.36       44.29     13.11 o 
   4  -4   9      172.88      183.07     19.22 o 
   5  -4   9      253.67      283.98     45.02 o 
   6  -4   9      361.29      345.87     43.33 o 
   7  -4   9       20.20       29.08     11.92 o 
   8  -4   9      203.34      234.06     59.33 o 
   9  -4   9      206.25      142.45     27.55 o 
  10  -4   9       32.52       24.59     18.81 o 
  -4  -3   9       32.42       42.88     14.10 o 
  -3  -3   9       71.96       78.21     14.10 o 
  -2  -3   9       25.01       29.41     10.29 o 
  -1  -3   9      158.77      182.31     19.03 o 
   0  -3   9      548.71      604.51     29.36 o 
   1  -3   9      104.16      116.42     15.45 o 
   2  -3   9       66.60      106.92     20.58 o 
   3  -3   9        0.21        3.67      6.86 o 
   4  -3   9        8.28       11.50      8.13 o 
   5  -3   9       96.01      134.05     16.21 o 
   6  -3   9      109.44      119.15     12.64 o 
   7  -3   9        3.74        6.49      8.61 o 
   8  -3   9       20.01        7.93      9.55 o 
   9  -3   9        9.48       -0.96      9.45 o 
  10  -3   9        0.79       13.07     16.23 o 
  -5  -2   9      137.74      127.63     26.19 o 
  -4  -2   9       45.55       51.15     22.75 o 
  -3  -2   9       78.45       95.63     14.94 o 
  -2  -2   9       89.93       92.35     14.12 o 
  -1  -2   9       30.22       24.70      8.66 o 
   0  -2   9       99.40      120.26     14.86 o 
   1  -2   9       40.87       45.00     11.63 o 
   2  -2   9       47.47      108.90     21.07 o 
   3  -2   9       29.49       29.14      7.28 o 
   4  -2   9       11.92        4.57      7.37 o 
   5  -2   9       52.62       62.46      9.23 o 
   6  -2   9       90.14       67.18     14.02 o 
   7  -2   9       12.01       14.85      8.88 o 
   8  -2   9       46.66       28.32     10.67 o 
   9  -2   9       31.83       18.16     10.04 o 
  10  -2   9       97.05      106.04     24.63 o 
  11  -2   9        2.44       10.60     17.56 o 
  -5  -1   9      165.97      156.51     27.25 o 
  -4  -1   9       56.27       50.43     17.18 o 
  -3  -1   9      202.51      206.98     27.16 o 
  -2  -1   9       48.84       45.14     10.37 o 
  -1  -1   9      137.27      161.99     16.08 o 
   0  -1   9      445.16      411.59     22.75 o 
   1  -1   9        8.91       19.15      7.72 o 
   2  -1   9       46.68       52.91      8.21 o 
   3  -1   9        0.50        0.63      5.28 o 
   4  -1   9        9.02        9.77      5.00 o 
   5  -1   9      117.11      111.28     14.58 o 
   6  -1   9       51.02       69.27     11.85 o 
   7  -1   9       82.09       84.49     13.73 o 
   8  -1   9      135.73       95.45     14.51 o 
   9  -1   9        0.75       -2.23      8.09 o 
  10  -1   9      101.46       83.21     19.04 o 
  11  -1   9        6.33        7.83     14.37 o 
  -6   0   9        1.09       -2.24     12.09 o 
  -5   0   9      105.80       79.93     21.28 o 
  -4   0   9       36.80       22.58     14.67 o 
  -3   0   9      104.18       93.01     13.23 o 
  -2   0   9      829.96      859.37     80.71 o 
  -1   0   9      250.12      291.65     19.67 o 
   0   0   9       92.01       77.70     11.48 o 
   1   0   9        0.20       22.58     10.34 o 
   2   0   9       22.75       39.17      7.26 o 
   3   0   9      289.61      307.71     16.11 o 
   4   0   9        6.47       18.82      5.35 o 
   5   0   9      133.72      163.14     12.89 o 
   6   0   9      100.25       89.80     32.67 o 
   7   0   9       46.46       38.24     16.30 o 
   8   0   9      196.34      197.23     19.16 o 
   9   0   9       21.84       26.94      9.95 o 
  10   0   9      154.15      139.33     18.22 o 
  11   0   9       54.14       59.13     13.92 o 
  -6   1   9        1.54       -6.46     11.67 o 
  -5   1   9       27.44        4.26     11.63 o 
  -4   1   9      137.98      115.90     14.62 o 
  -3   1   9       69.07       40.54      9.68 o 
  -2   1   9      399.86      360.02     21.16 o 
  -1   1   9      132.47      112.23     13.14 o 
   0   1   9      435.29      437.73     23.49 o 
   1   1   9       58.56      104.53      9.40 o 
   2   1   9       16.18       15.20      6.68 o 
   3   1   9       90.80       84.13     10.20 o 
   4   1   9       96.74      108.36     13.58 o 
   5   1   9        0.26        8.87      5.44 o 
   6   1   9       47.52       45.60     10.26 o 
   7   1   9      205.00      209.19     18.88 o 
   8   1   9        6.09        0.78      7.20 o 
   9   1   9       70.55       54.95     11.77 o 
  10   1   9       12.87        2.87      8.84 o 
  11   1   9       48.68       39.28     12.56 o 
  -6   2   9       28.06        9.43     13.34 o 
  -5   2   9        0.21        6.61     12.47 o 
  -4   2   9      168.33      134.70     22.77 o 
  -3   2   9      232.69      253.50     28.20 o 
  -2   2   9      408.00      329.77     43.84 o 
  -1   2   9        0.23        7.93      6.36 o 
   0   2   9        4.96        4.62      4.88 o 
   1   2   9       28.29       80.63      9.18 o 
   2   2   9      240.57      230.96     11.30 o 
   3   2   9        9.64       12.33      5.99 o 
   4   2   9       29.91       25.42      5.01 o 
   5   2   9      131.00      171.44     10.27 o 
   6   2   9      169.89      184.49     22.06 o 
   7   2   9      160.15      208.21     13.66 o 
   8   2   9        0.13       -1.32      6.45 o 
   9   2   9       66.57       65.06     12.55 o 
  10   2   9        0.80        2.10      8.42 o 
  11   2   9        0.04        3.98      9.12 o 
  12   2   9        9.50        7.56     15.24 o 
  -7   3   9        0.70       -4.94     12.77 o 
  -6   3   9       48.12       32.57     15.92 o 
  -5   3   9        0.12        6.50     10.95 o 
  -4   3   9        2.28        4.86      8.78 o 
  -3   3   9      256.26      184.75     23.91 o 
  -2   3   9      409.26      457.71     22.56 o 
  -1   3   9       25.42       16.86     10.13 o 
   0   3   9       29.51       41.18      5.72 o 
   1   3   9       96.95      129.76      9.13 o 
   2   3   9      231.77      227.07     16.46 o 
   3   3   9       87.39      102.45     19.59 o 
   4   3   9      112.20      101.50      8.24 o 
   5   3   9      196.76      209.19     11.32 o 
   6   3   9       49.94       48.72      6.30 o 
   7   3   9      314.33      343.69     12.32 o 
   8   3   9        3.73        0.56      5.12 o 
   9   3   9       46.78       34.22      8.02 o 
  10   3   9       25.24       21.69      7.75 o 
  11   3   9       19.80       26.73     11.56 o 
  12   3   9       31.02       36.47     13.57 o 
  -7   4   9       19.30       13.95     13.49 o 
  -6   4   9       51.37       39.45     15.54 o 
  -5   4   9       58.60       67.20     17.79 o 
  -4   4   9       96.48       89.16     18.43 o 
  -3   4   9        2.08        1.22      5.84 o 
  -2   4   9       77.68      122.53     10.91 o 
  -1   4   9       41.15       44.03      7.25 o 
   0   4   9        0.24       20.64      4.75 o 
   1   4   9       12.57       20.22      4.18 o 
   2   4   9       10.67       20.21      6.64 o 
   3   4   9        2.79       17.48      4.53 o 
   4   4   9      154.68      181.29     12.32 o 
   5   4   9      621.06      577.53     17.61 o 
   6   4   9      600.56      573.08     15.50 o 
   7   4   9        4.73        6.21      4.52 o 
   8   4   9        1.39        9.54      6.18 o 
   9   4   9      103.18       87.49     10.99 o 
  10   4   9       28.31       32.55     10.53 o 
  11   4   9        0.30        4.64     11.80 o 
  12   4   9        2.67        3.11     10.77 o 
  -7   5   9       12.73       19.95     14.71 o 
  -6   5   9       24.48       11.97     13.15 o 
  -5   5   9        6.49       12.31     10.53 o 
  -4   5   9        0.11        1.17      6.07 o 
  -3   5   9      275.30      269.86     23.32 o 
  -2   5   9      188.11      214.03     13.93 o 
  -1   5   9        7.26        8.78      5.07 o 
   0   5   9       25.25       44.71      5.85 o 
   1   5   9      206.30      190.50     15.07 o 
   2   5   9        3.24        0.35      3.25 o 
   3   5   9        4.69       10.69      4.19 o 
   4   5   9       73.37       93.71      8.41 o 
   5   5   9     1361.77     1366.67     50.86 o 
   6   5   9       26.68       30.59      5.46 o 
   7   5   9      217.89      229.41     19.01 o 
   8   5   9      110.95      121.50     10.04 o 
   9   5   9       31.42       24.68      6.61 o 
  10   5   9        9.32       11.60     10.83 o 
  11   5   9       24.04       31.62     12.04 o 
  12   5   9        0.49        1.12     10.99 o 
  -7   6   9        6.19        0.49     12.81 o 
  -6   6   9        2.46        1.25     11.78 o 
  -5   6   9      253.13      240.14     37.61 o 
  -4   6   9       87.40       99.98     11.68 o 
  -3   6   9      109.68       68.85     12.24 o 
  -2   6   9      125.92      152.44     12.42 o 
  -1   6   9        3.83        1.97      4.68 o 
   0   6   9        0.45       24.96      5.90 o 
   1   6   9      164.87      162.94     14.11 o 
   2   6   9        0.40       -0.37      3.68 o 
   3   6   9      107.99      108.88     10.13 o 
   4   6   9      619.94      598.58     20.65 o 
   5   6   9      104.12      100.64      8.65 o 
   6   6   9      368.89      395.25     15.25 o 
   7   6   9      166.83      141.74     10.66 o 
   8   6   9      155.29      185.24     12.40 o 
   9   6   9       43.63       22.96      7.78 o 
  10   6   9        2.49       10.82     10.20 o 
  11   6   9       54.05       63.54     17.81 o 
  12   6   9        4.53       -2.13     16.38 o 
  -6   7   9       15.99       13.86      8.97 o 
  -5   7   9       11.24        9.49      7.35 o 
  -4   7   9       30.98       25.45      7.95 o 
  -3   7   9        2.91       11.89      6.45 o 
  -2   7   9        7.99        7.42      5.47 o 
  -1   7   9       51.38       50.99      8.09 o 
   0   7   9      126.23      193.87     14.28 o 
   1   7   9        1.57        2.42      4.78 o 
   2   7   9       43.70       55.54      9.55 o 
   3   7   9       67.98       64.05      7.52 o 
   4   7   9      518.82      508.66     19.24 o 
   5   7   9      147.61      138.22     10.16 o 
   6   7   9       36.73       32.56      6.08 o 
   7   7   9       35.79       41.65      8.51 o 
   8   7   9       84.09       99.52     20.00 o 
   9   7   9       42.59       45.22     17.29 o 
  10   7   9        2.63        4.44      9.66 o 
  11   7   9       37.06        8.92     10.34 o 
  -6   8   9        0.10       -0.09      8.25 o 
  -5   8   9        0.59       -0.13      6.70 o 
  -4   8   9       60.13       69.51     11.00 o 
  -3   8   9       13.67       23.74      7.57 o 
  -2   8   9      290.85      306.79     17.57 o 
  -1   8   9       66.92       80.28      9.64 o 
   0   8   9        4.56       15.59      7.99 o 
   1   8   9       37.85       44.36     20.58 o 
   2   8   9       55.72       61.84      8.05 o 
   3   8   9      171.54      195.54     12.30 o 
   4   8   9       16.91       10.41      4.52 o 
   5   8   9      151.73      171.14     11.45 o 
   6   8   9       97.28       89.64      9.21 o 
   7   8   9       26.01       33.78      9.31 o 
   8   8   9      196.57      213.24     48.74 o 
   9   8   9       20.50       31.71     11.29 o 
  10   8   9        5.25       18.57     12.17 o 
  11   8   9        1.42       -5.11     10.75 o 
  -6   9   9        4.84       10.26     13.95 o 
  -5   9   9       57.28       49.03     10.84 o 
  -4   9   9       23.96       23.98      8.43 o 
  -3   9   9       25.58       28.78     10.10 o 
  -2   9   9       14.25       12.36     10.96 o 
  -1   9   9       45.30       38.13     10.67 o 
   0   9   9      140.16      169.58     18.10 o 
   1   9   9      124.72      119.53     26.41 o 
   2   9   9       33.75       43.16      6.75 o 
   3   9   9        9.11        8.19      4.09 o 
   4   9   9       52.22       48.61      6.87 o 
   5   9   9       79.60       66.10      7.84 o 
   6   9   9        0.57        5.52      7.64 o 
   7   9   9        2.09        1.08      8.87 o 
   8   9   9        1.66        9.78      9.55 o 
   9   9   9        2.12       11.98     10.50 o 
  10   9   9       64.02       79.52     16.71 o 
  -5  10   9       50.88       18.55     14.29 o 
  -4  10   9       23.05       24.29      9.27 o 
  -3  10   9      123.51      116.36     13.40 o 
  -2  10   9      487.12      525.87     22.92 o 
  -1  10   9       49.27       33.41     18.70 o 
   0  10   9       24.17       33.80      9.80 o 
   1  10   9        1.63        1.10      7.11 o 
   2  10   9      149.85      164.69     14.40 o 
   3  10   9      140.17      142.98     11.45 o 
   4  10   9       12.43       17.10      6.06 o 
   5  10   9       92.60       81.62     13.47 o 
   6  10   9       40.32       38.55     19.69 o 
   7  10   9       38.78       36.71     11.63 o 
   8  10   9       15.06       15.96     10.50 o 
   9  10   9        0.49        0.92      9.96 o 
  -4  11   9        8.73        0.87     12.20 o 
  -3  11   9        3.27       -2.16      7.23 o 
  -2  11   9        7.19       -0.17      8.79 o 
  -1  11   9       17.54       31.80     25.26 o 
   0  11   9       24.37       27.49     11.06 o 
   1  11   9       24.97       15.29      9.02 o 
   2  11   9        2.81        6.34      8.46 o 
   3  11   9       29.36       28.40      8.27 o 
   4  11   9       10.23        8.39      7.40 o 
   5  11   9       46.18       45.77     12.39 o 
   6  11   9        0.97       -1.83      8.29 o 
   7  11   9       70.73       51.48     13.01 o 
   8  11   9        7.03       -1.94     13.23 o 
   9  11   9        1.21        1.10     16.04 o 
  -2  12   9        0.13        8.48     10.56 o 
  -1  12   9        7.12        4.68      9.45 o 
   0  12   9        0.68        5.04      9.77 o 
   1  12   9        1.10       -6.21      8.88 o 
   2  12   9       46.43       51.85     12.55 o 
   3  12   9        2.44        4.66      8.76 o 
   4  12   9       28.14       20.35      8.90 o 
   5  12   9       55.17       59.14     16.84 o 
   6  12   9        6.03        4.90      9.51 o 
   7  12   9        5.72        0.42     14.78 o 
   0  13   9        0.51        1.79     10.23 o 
   1  13   9       23.62       10.23      9.82 o 
   2  13   9        6.18        9.13     11.06 o 
   3  13   9        7.56       -4.18      9.77 o 
   4  13   9       19.03       10.29     11.62 o 
   5  13   9       61.55       71.83     15.51 o 
   6  13   9       10.59       26.95     19.31 o 
   2  14   9       10.79       14.88     11.81 o 
   3  14   9        8.24       15.22     12.74 o 
   1  -6  10        1.07      -11.93     12.28 o 
   2  -6  10        0.98       -0.41     10.81 o 
   3  -6  10        6.00       -4.36      9.62 o 
   4  -6  10        0.08       -1.41     10.80 o 
   5  -6  10       13.77        0.11     10.28 o 
   6  -6  10        2.51        4.08     14.37 o 
  -1  -5  10       11.95       15.92     11.25 o 
   0  -5  10       75.64       72.76     15.97 o 
   1  -5  10        5.68        0.72      9.36 o 
   2  -5  10        2.50       -8.20      8.20 o 
   3  -5  10       65.82       61.73     30.04 o 
   4  -5  10       29.42       42.32     13.21 o 
   5  -5  10      112.39      107.90     18.37 o 
   6  -5  10       18.33       46.18     14.21 o 
   7  -5  10        0.08       -0.49     17.52 o 
   8  -5  10        0.36       -9.58     15.73 o 
  -2  -4  10        1.87        1.82      9.45 o 
  -1  -4  10       17.38       24.19     11.58 o 
   0  -4  10        4.86       22.93     10.58 o 
   1  -4  10        9.90       26.28     10.99 o 
   2  -4  10       38.83       40.52     15.75 o 
   3  -4  10       95.21       70.88     14.02 o 
   4  -4  10       82.17       92.69     15.66 o 
   5  -4  10        5.97       -0.86     15.32 o 
   6  -4  10       91.87       58.38     14.56 o 
   7  -4  10       26.05       34.78     19.73 o 
   8  -4  10       87.79      133.55     29.30 o 
   9  -4  10       13.77       54.06     15.66 o 
  -3  -3  10        4.81        2.58     10.22 o 
  -2  -3  10       13.30        0.81      8.77 o 
  -1  -3  10        4.91        8.03      8.73 o 
   0  -3  10      174.38      140.32     17.30 o 
   1  -3  10      713.76      750.73     34.34 o 
   2  -3  10      144.87      113.11     15.79 o 
   3  -3  10        0.13        5.05      8.00 o 
   4  -3  10      295.82      328.93     25.06 o 
   5  -3  10      701.98      801.08     35.65 o 
   6  -3  10      206.03      244.65     34.89 o 
   7  -3  10        1.32        5.02     14.63 o 
   8  -3  10        6.13        2.27     10.28 o 
   9  -3  10        7.13        1.53     10.48 o 
  10  -3  10       44.54       54.88     22.54 o 
  -4  -2  10        4.38       26.22     16.04 o 
  -3  -2  10       55.20       41.78     16.91 o 
  -2  -2  10       36.58       23.99     10.14 o 
  -1  -2  10      130.87      137.15     17.66 o 
   0  -2  10       20.90       11.09      7.95 o 
   1  -2  10        0.35       -3.14      6.85 o 
   2  -2  10      490.47      499.27     27.52 o 
   3  -2  10        7.79        6.38      7.88 o 
   4  -2  10        5.56       16.87      8.81 o 
   5  -2  10        1.66        2.28      8.23 o 
   6  -2  10       31.98       41.61     12.16 o 
   7  -2  10        3.90        7.29      9.00 o 
   8  -2  10       29.56        2.39      9.55 o 
   9  -2  10        1.49        4.80      9.65 o 
  10  -2  10        0.36       -6.85     10.30 o 
  -4  -1  10        0.32       22.12     15.92 o 
  -3  -1  10      114.53       90.78     15.21 o 
  -2  -1  10      120.76      124.76     16.18 o 
  -1  -1  10      149.69      136.15     16.45 o 
   0  -1  10       85.68       88.22     13.77 o 
   1  -1  10      104.79      103.07     17.03 o 
   2  -1  10      314.09      320.16     22.10 o 
   3  -1  10      120.04      126.92     15.51 o 
   4  -1  10       33.62       26.43      9.19 o 
   5  -1  10        9.20       13.56      8.35 o 
   6  -1  10       55.13       71.87     13.25 o 
   7  -1  10        0.09       -3.62      7.86 o 
   8  -1  10        1.96        6.93      8.87 o 
   9  -1  10        0.73       -3.38      8.34 o 
  10  -1  10        0.19        5.85     10.07 o 
  -5   0  10       77.07      135.57     27.29 o 
  -4   0  10       33.39       54.73     18.09 o 
  -3   0  10       53.89       57.35     18.28 o 
  -2   0  10        7.85       13.11      8.61 o 
  -1   0  10        0.16       -4.99      6.61 o 
   0   0  10      137.70      137.51     15.14 o 
   1   0  10      161.42      154.22     16.04 o 
   2   0  10       48.16       48.18     12.77 o 
   3   0  10       48.15       46.29      9.99 o 
   4   0  10      154.07      149.53     13.41 o 
   5   0  10        0.72       18.21      8.50 o 
   6   0  10       30.30       31.32      9.55 o 
   7   0  10        1.87       -0.06      7.24 o 
   8   0  10       32.42       27.06     17.27 o 
   9   0  10        2.08        8.99      9.80 o 
  10   0  10       36.72       33.34     11.95 o 
  11   0  10       46.85       53.94     14.94 o 
  -5   1  10        4.34        5.93     13.72 o 
  -4   1  10       28.17       11.74     13.91 o 
  -3   1  10       14.76        5.05     11.14 o 
  -2   1  10      238.32      218.13     34.76 o 
  -1   1  10      401.57      406.33     57.01 o 
   0   1  10        1.37       -4.96      6.67 o 
   1   1  10       88.83      139.38     28.14 o 
   2   1  10       26.68       45.69      9.98 o 
   3   1  10      234.99      247.68     14.32 o 
   4   1  10        1.40       -2.84      5.05 o 
   5   1  10       40.42       67.46     12.37 o 
   6   1  10       63.36       62.81     17.79 o 
   7   1  10        1.77        6.34     10.60 o 
   8   1  10      145.40      176.56     18.59 o 
   9   1  10        0.12        2.29      8.20 o 
  10   1  10       36.59       27.05     11.73 o 
  11   1  10       92.29       53.88     14.38 o 
  -5   2  10        1.23       11.48     12.31 o 
  -4   2  10        9.33       -4.86      9.84 o 
  -3   2  10        4.99        6.88     10.34 o 
  -2   2  10      504.34      526.16     36.30 o 
  -1   2  10       38.88       48.74     10.01 o 
   0   2  10       34.80       47.95     10.00 o 
   1   2  10       75.43       78.41     10.41 o 
   2   2  10        0.95       -2.42      4.87 o 
   3   2  10        5.48        3.86      6.02 o 
   4   2  10        7.32        9.96      5.86 o 
   5   2  10        0.27       32.48      7.35 o 
   6   2  10      156.82      151.33     18.50 o 
   7   2  10       21.78       12.38     10.85 o 
   8   2  10        0.30        3.43      7.56 o 
   9   2  10        0.99        3.33      7.45 o 
  10   2  10        4.75       -0.22      8.84 o 
  11   2  10        4.78       -4.97      9.84 o 
  12   2  10        0.79      -13.45     13.45 o 
  -6   3  10        4.25       19.54     16.08 o 
  -5   3  10       17.04       -7.18     11.52 o 
  -4   3  10        4.30        3.04     11.14 o 
  -3   3  10      138.83      163.77     24.40 o 
  -2   3  10      231.11      219.72     26.34 o 
  -1   3  10       23.46       10.72     11.23 o 
   0   3  10      110.10      104.61     16.47 o 
   1   3  10      321.92      295.17     17.64 o 
   2   3  10       62.27       90.38     11.87 o 
   3   3  10      170.53      178.78     16.25 o 
   4   3  10      109.38      117.27     10.70 o 
   5   3  10        1.26        9.96      5.40 o 
   6   3  10        5.45        7.08      5.34 o 
   7   3  10       54.53       60.69      7.40 o 
   8   3  10       18.74       22.28     10.76 o 
   9   3  10       14.93       36.07     11.19 o 
  10   3  10       42.75       29.00     23.60 o 
  11   3  10       19.74        4.37     13.97 o 
  12   3  10        0.65       -7.34     13.53 o 
  -6   4  10        5.13       14.37     15.05 o 
  -5   4  10        2.44       12.12     13.07 o 
  -4   4  10       11.01        9.69     10.79 o 
  -3   4  10      115.56      119.87     20.60 o 
  -2   4  10        6.49       15.47     10.34 o 
  -1   4  10        6.12        4.62      5.10 o 
   0   4  10      149.93      173.30     10.80 o 
   1   4  10        5.71       14.37      4.96 o 
   2   4  10      264.31      331.01     20.11 o 
   3   4  10      282.64      248.45     14.14 o 
   4   4  10        0.34       12.05      5.62 o 
   5   4  10       21.22       28.72      6.58 o 
   6   4  10        2.14        0.48      5.18 o 
   7   4  10        2.45        6.92      4.70 o 
   8   4  10       49.57       43.56      7.31 o 
   9   4  10        1.68        5.04      6.34 o 
  10   4  10       11.60        3.21      8.98 o 
  11   4  10       21.89       12.17     10.71 o 
  12   4  10       22.53       10.79     15.39 o 
  -6   5  10        7.45        5.09     13.68 o 
  -5   5  10       17.29       -0.15     11.33 o 
  -4   5  10        7.74       -2.74      8.93 o 
  -3   5  10        0.44       -3.19      6.55 o 
  -2   5  10      265.89      253.81     15.59 o 
  -1   5  10       22.26       12.89      5.74 o 
   0   5  10      150.53      144.91     11.61 o 
   1   5  10      483.66      452.17     18.71 o 
   2   5  10      160.31      203.75     16.45 o 
   3   5  10        0.21        2.52      4.45 o 
   4   5  10       80.85      101.85     10.19 o 
   5   5  10      165.79      173.06     15.85 o 
   6   5  10      212.90      233.22     12.79 o 
   7   5  10        0.24        4.19      4.61 o 
   8   5  10        5.39        8.84      5.48 o 
   9   5  10        8.54        7.32      6.73 o 
  10   5  10       87.21       77.26     15.16 o 
  11   5  10       12.42       19.24     11.43 o 
  12   5  10        7.79        2.43     16.46 o 
  -6   6  10       17.46       60.96     20.52 o 
  -5   6  10       32.88       10.03     12.54 o 
  -4   6  10        3.26        7.21      8.47 o 
  -3   6  10       26.07       23.42      7.89 o 
  -2   6  10        0.47        3.26      5.58 o 
  -1   6  10       63.30       62.71      8.76 o 
   0   6  10       57.54       65.26     22.97 o 
   1   6  10       95.17      104.05     10.78 o 
   2   6  10       80.62      109.32     11.01 o 
   3   6  10      303.64      291.91     26.06 o 
   4   6  10        8.96       38.24      7.12 o 
   5   6  10      248.00      247.28     15.56 o 
   6   6  10       23.30       13.84      5.18 o 
   7   6  10       28.30       41.74      7.20 o 
   8   6  10       42.44       51.89      7.69 o 
   9   6  10        0.60       -0.06      7.11 o 
  10   6  10       75.00       78.31     15.68 o 
  11   6  10        1.93        7.32     10.71 o 
  -5   7  10        3.65        8.55     10.21 o 
  -4   7  10        0.10       -0.20      6.98 o 
  -3   7  10       83.08       87.26     11.07 o 
  -2   7  10       91.79       76.53     13.73 o 
  -1   7  10      179.34      180.74     13.77 o 
   0   7  10      154.98      166.88     17.88 o 
   1   7  10       38.62       32.34      9.15 o 
   2   7  10       23.41       20.83      6.43 o 
   3   7  10       98.77       99.54      9.49 o 
   4   7  10      369.30      449.41     52.55 o 
   5   7  10       27.48       20.10      5.39 o 
   6   7  10       46.82       91.17      9.21 o 
   7   7  10       15.63       19.84      6.14 o 
   8   7  10       23.51       36.50     11.21 o 
   9   7  10       32.91       30.62     11.26 o 
  10   7  10       54.07       25.78     19.88 o 
  11   7  10        3.37       15.56     11.50 o 
  -5   8  10       11.68       20.17      8.99 o 
  -4   8  10        1.71        3.07      7.61 o 
  -3   8  10       55.22       28.50     11.31 o 
  -2   8  10        0.09        4.17      6.17 o 
  -1   8  10       26.96       22.15     12.79 o 
   0   8  10       79.58       97.09     13.88 o 
   1   8  10      130.92       93.86     14.94 o 
   2   8  10      229.04      250.77     24.29 o 
   3   8  10        0.70        7.53      5.03 o 
   4   8  10      243.62      253.52     16.17 o 
   5   8  10       19.87       17.90      5.53 o 
   6   8  10        0.42        3.27      5.98 o 
   7   8  10      112.63      115.86     15.84 o 
   8   8  10        0.46       -3.97      7.60 o 
   9   8  10        4.43        5.19      8.77 o 
  10   8  10       11.52        5.04      9.33 o 
  11   8  10        0.97       10.26     12.00 o 
  -5   9  10       19.38       11.40     12.81 o 
  -4   9  10        4.94        9.76      8.19 o 
  -3   9  10        0.42        2.26      7.42 o 
  -2   9  10       76.09       76.22     11.02 o 
  -1   9  10      217.68      174.81     31.51 o 
   0   9  10       70.78       54.09     11.73 o 
   1   9  10       89.48       92.17     14.02 o 
   2   9  10       11.06       27.70      9.60 o 
   3   9  10        5.53       12.96      6.70 o 
   4   9  10        0.14        0.88      5.66 o 
   5   9  10       11.99        9.09      8.24 o 
   6   9  10        6.25       -2.19      7.67 o 
   7   9  10        5.18        4.02      8.21 o 
   8   9  10       34.38       68.59     14.01 o 
   9   9  10       44.68       24.45     11.75 o 
  10   9  10        0.79       -0.67     10.44 o 
  -4  10  10       37.05       39.41     12.29 o 
  -3  10  10       40.49       41.22     10.43 o 
  -2  10  10        6.35       14.48     10.55 o 
  -1  10  10        4.54       -6.73      7.87 o 
   0  10  10       65.28       68.13     21.00 o 
   1  10  10       32.29       20.92      9.78 o 
   2  10  10       20.00       26.80     10.44 o 
   3  10  10       82.51      106.70     13.15 o 
   4  10  10      102.37      103.80     14.93 o 
   5  10  10        0.65       -5.59      7.31 o 
   6  10  10       10.33       15.81     14.90 o 
   7  10  10       41.51       22.06     10.85 o 
   8  10  10       61.11       47.02     13.24 o 
   9  10  10       11.95       -6.58      9.89 o 
  -2  11  10      263.12      257.92     25.33 o 
  -1  11  10      110.77       98.20     33.73 o 
   0  11  10        3.63       17.60      9.87 o 
   1  11  10       87.37       67.66     14.01 o 
   2  11  10        8.62       10.21     12.45 o 
   3  11  10       52.45       38.75     12.00 o 
   4  11  10        3.06       -3.64      7.23 o 
   5  11  10        4.93        1.50      9.88 o 
   6  11  10       29.67       40.00     12.21 o 
   7  11  10        1.54        2.94      9.84 o 
   8  11  10       14.69       27.45     12.33 o 
  -1  12  10        1.55       15.76     10.92 o 
   0  12  10        8.02       20.01     12.20 o 
   1  12  10        5.58        8.01      9.90 o 
   2  12  10        4.91        1.51      9.59 o 
   3  12  10       11.78       26.35     12.18 o 
   4  12  10       15.34       11.70      8.76 o 
   5  12  10       25.93       19.64     19.55 o 
   6  12  10        7.19       -2.32      9.84 o 
   7  12  10        6.45        1.48     10.95 o 
   1  13  10       24.27       16.30     11.23 o 
   2  13  10        0.81       16.51     11.84 o 
   3  13  10        8.17       -7.35     10.95 o 
   4  13  10        3.07       -2.90     10.63 o 
   5  13  10        1.67        7.63     10.95 o 
   6  13  10       20.26        0.65     14.71 o 
   2  -5  11        0.85        3.23     14.67 o 
   3  -5  11        9.82       14.99     12.09 o 
   4  -5  11        8.55       11.27     23.09 o 
   5  -5  11        3.83        5.00     11.71 o 
   0  -4  11        0.78       16.75     12.43 o 
   1  -4  11       72.78       74.21     15.59 o 
   2  -4  11       14.27        7.53     10.15 o 
   3  -4  11        0.10       -3.71      8.54 o 
   4  -4  11        5.10       -3.80     10.21 o 
   5  -4  11        8.29       30.71     12.65 o 
   6  -4  11      115.72       86.43     25.31 o 
   7  -4  11       34.51       10.34     18.74 o 
   8  -4  11       31.68       44.66     22.77 o 
  -1  -3  11       35.03       38.56     12.39 o 
   0  -3  11       13.72       17.49     10.18 o 
   1  -3  11       11.15       14.48     10.42 o 
   2  -3  11       12.63       15.76      9.68 o 
   3  -3  11       31.17       16.91     11.27 o 
   4  -3  11      139.19       99.94     16.45 o 
   5  -3  11       38.39       23.53     16.87 o 
   6  -3  11        1.56       38.84     20.14 o 
   7  -3  11       36.90       21.25     17.94 o 
   8  -3  11       38.98       27.02     18.62 o 
   9  -3  11       47.94       30.67     20.26 o 
  -2  -2  11        4.19       11.06     10.62 o 
  -1  -2  11       23.37       37.71     12.16 o 
   0  -2  11        6.36       24.15     10.43 o 
   1  -2  11      123.10      112.77     25.92 o 
   2  -2  11       20.78       29.24     15.91 o 
   3  -2  11        9.01       13.02      9.14 o 
   4  -2  11        3.25       11.41      9.19 o 
   5  -2  11      544.94      597.77     50.70 o 
   6  -2  11      253.63      240.81     37.09 o 
   7  -2  11       27.05       29.84     19.04 o 
   8  -2  11       48.77       26.90     12.71 o 
   9  -2  11        2.92       17.43     11.87 o 
  10  -2  11        1.17       -4.01     14.50 o 
  -3  -1  11       45.49       60.62     20.26 o 
  -2  -1  11       32.60       21.59     10.58 o 
  -1  -1  11        1.00       20.12      9.71 o 
   0  -1  11        0.25        9.88      9.09 o 
   1  -1  11       10.81        3.86     12.87 o 
   2  -1  11       26.87       39.42     11.88 o 
   3  -1  11       12.83       20.41      9.17 o 
   4  -1  11       19.79       18.89     13.61 o 
   5  -1  11       23.85       56.02     20.37 o 
   6  -1  11        2.01       21.32     16.76 o 
   7  -1  11        0.49       -0.42      8.87 o 
   8  -1  11       49.27       37.23     12.77 o 
   9  -1  11        4.17        2.39     10.75 o 
  10  -1  11        4.11        8.00     11.60 o 
  -4   0  11       75.32       59.94     19.99 o 
  -3   0  11       30.46       49.18     19.08 o 
  -2   0  11        0.14        3.31      8.62 o 
  -1   0  11       34.14       83.24     13.88 o 
   0   0  11       23.73       20.62     12.62 o 
   1   0  11        1.20       -4.36     10.13 o 
   2   0  11        4.52        7.65      7.70 o 
   3   0  11       34.02       41.91     11.09 o 
   4   0  11       27.18        6.31     14.33 o 
   5   0  11       21.05       19.95      9.18 o 
   6   0  11       97.75       92.28     14.51 o 
   7   0  11        8.86       11.21      9.79 o 
   8   0  11       53.12       32.21     11.10 o 
   9   0  11        2.84       10.73      9.98 o 
  10   0  11       29.44       34.39     12.59 o 
  11   0  11        0.11       -9.35     14.78 o 
  -4   1  11       25.74       14.44     14.90 o 
  -3   1  11      196.03      193.53     30.44 o 
  -2   1  11       19.01       18.05     12.20 o 
  -1   1  11        0.26       44.77     11.14 o 
   0   1  11        4.72       12.04      8.69 o 
   1   1  11        1.42       -4.70      6.56 o 
   2   1  11       60.26       69.59     12.53 o 
   3   1  11       36.19       54.50     17.98 o 
   4   1  11       27.85       13.32      8.89 o 
   5   1  11      179.02      164.66     17.74 o 
   6   1  11       55.60       54.55     16.36 o 
   7   1  11       45.49       26.71     12.77 o 
   8   1  11        3.08        7.78      8.85 o 
   9   1  11       49.60       29.91     11.04 o 
  10   1  11       15.32        3.96      9.66 o 
  11   1  11       19.33       44.20     20.33 o 
  -4   2  11        5.82       14.25     14.94 o 
  -3   2  11        0.20       -4.90     10.34 o 
  -2   2  11        8.90       10.49     12.16 o 
  -1   2  11       52.21      102.26     14.46 o 
   0   2  11       58.94       83.54     12.98 o 
   1   2  11        2.64        2.99     10.36 o 
   2   2  11       40.04       42.61     16.95 o 
   3   2  11       40.06       49.91     10.61 o 
   4   2  11        0.85        5.18      7.34 o 
   5   2  11       27.21       34.26      9.97 o 
   6   2  11       16.72       25.45     16.70 o 
   7   2  11      342.20      300.29     29.55 o 
   8   2  11      223.56      215.96     23.87 o 
   9   2  11       22.05       47.66     12.25 o 
  10   2  11       20.68        6.88      9.86 o 
  11   2  11        7.66        2.47     15.05 o 
  -5   3  11       10.36       31.51     17.94 o 
  -4   3  11        7.00        1.90     11.63 o 
  -3   3  11       64.85       65.37     17.52 o 
  -2   3  11      126.65      125.46     21.55 o 
  -1   3  11        1.21       19.35     11.71 o 
   0   3  11       20.53       10.00      8.44 o 
   1   3  11        8.71       15.12      6.13 o 
   2   3  11      169.67      183.91     17.15 o 
   3   3  11      150.20      137.67     15.21 o 
   4   3  11       40.69       61.06     23.89 o 
   5   3  11      121.33      131.90     45.66 o 
   6   3  11        6.55       11.87     11.21 o 
   7   3  11       10.99       17.86      8.49 o 
   8   3  11       11.63        5.89      8.51 o 
   9   3  11        3.43        6.49      8.77 o 
  10   3  11        0.20       11.51      9.57 o 
  11   3  11       25.88       30.69     12.91 o 
  -5   4  11        5.24       12.62     14.02 o 
  -4   4  11        5.98       14.94     12.88 o 
  -3   4  11       58.12       59.18     17.10 o 
  -2   4  11        7.36       19.61     11.67 o 
  -1   4  11       20.23       25.46     12.16 o 
   0   4  11       10.35        9.70      5.39 o 
   1   4  11       29.50       37.98      9.49 o 
   2   4  11       62.70       69.02     14.21 o 
   3   4  11      118.35      119.06     19.78 o 
   4   4  11       46.58       53.19      8.46 o 
   5   4  11      154.94      133.96     12.19 o 
   6   4  11      388.36      429.89     22.95 o 
   7   4  11      124.27      109.80      9.97 o 
   8   4  11        5.86       10.73      9.17 o 
   9   4  11       29.45       32.89     11.23 o 
  10   4  11        0.92        3.71      8.78 o 
  11   4  11       24.34       17.48     11.99 o 
  -5   5  11       34.58       26.41     16.04 o 
  -4   5  11        0.10       12.50     12.62 o 
  -3   5  11       25.55       22.12     13.07 o 
  -2   5  11      145.07      191.29     25.35 o 
  -1   5  11      203.39      193.29     14.39 o 
   0   5  11       47.22       52.58     10.99 o 
   1   5  11        4.81        7.92      6.17 o 
   2   5  11        0.74        0.11      6.04 o 
   3   5  11       46.07       40.14      9.29 o 
   4   5  11      225.63      211.29     14.66 o 
   5   5  11       98.42       95.06     10.70 o 
   6   5  11       34.22       31.56      7.72 o 
   7   5  11      138.20      135.67     10.95 o 
   8   5  11       11.91       21.88      6.90 o 
   9   5  11       26.65       23.04     10.57 o 
  10   5  11        8.11       15.22     10.80 o 
  11   5  11       52.21       37.48     13.86 o 
  -5   6  11        0.07      -10.00     10.00 o 
  -4   6  11       23.89       43.02     16.42 o 
  -3   6  11        5.69        7.18     10.15 o 
  -2   6  11       21.87       16.76      7.45 o 
  -1   6  11        1.96        6.94      6.19 o 
   0   6  11       10.13       24.42      9.04 o 
   1   6  11      135.61      141.12     12.71 o 
   2   6  11       70.72       60.21      9.20 o 
   3   6  11      307.44      302.65     17.74 o 
   4   6  11       48.95       50.18      8.69 o 
   5   6  11        6.34        0.96      5.96 o 
   6   6  11       49.53       45.01      9.13 o 
   7   6  11        0.17        9.64      5.14 o 
   8   6  11       10.82       20.56      7.79 o 
   9   6  11       41.64       30.32     23.96 o 
  10   6  11       72.59       34.59     17.69 o 
  11   6  11        7.96       -1.60     15.28 o 
  -4   7  11      153.25      154.12     25.05 o 
  -3   7  11      110.68      156.48     15.24 o 
  -2   7  11       52.63       73.00     10.54 o 
  -1   7  11       16.10       16.87      8.86 o 
   0   7  11        5.17       12.79      8.60 o 
   1   7  11        3.44       17.08      8.75 o 
   2   7  11        2.34        4.18      5.80 o 
   3   7  11       43.97       35.31      7.83 o 
   4   7  11       34.11       17.60      9.06 o 
   5   7  11       36.69       53.24     14.06 o 
   6   7  11       88.06       85.55      9.13 o 
   7   7  11        0.15       -6.05      6.97 o 
   8   7  11        9.71       16.28      9.78 o 
   9   7  11       25.95       16.19     10.16 o 
  10   7  11        0.03       -1.00     10.70 o 
  11   7  11       10.81       -5.21     15.47 o 
  -4   8  11        0.51       -7.52      7.52 o 
  -3   8  11        8.89       21.56      8.75 o 
  -2   8  11        0.48        8.93      9.73 o 
  -1   8  11        6.56       18.27     14.96 o 
   0   8  11       12.86        7.37     19.55 o 
   1   8  11      102.12       67.00     12.65 o 
   2   8  11       13.89       11.71      8.23 o 
   3   8  11       88.31       79.29     10.70 o 
   4   8  11       53.82       42.58     10.65 o 
   5   8  11       15.27       17.17      8.61 o 
   6   8  11      160.92      166.62     18.47 o 
   7   8  11       10.93       17.11      8.84 o 
   8   8  11       46.52       44.16     12.21 o 
   9   8  11        0.23       -7.98      8.40 o 
  10   8  11        0.03       10.92     10.49 o 
  -4   9  11       17.01       10.03     11.07 o 
  -3   9  11       13.59       24.74      9.03 o 
  -2   9  11        4.81       14.33     11.29 o 
  -1   9  11       10.00       28.62     11.65 o 
   0   9  11      129.70      124.19     16.57 o 
   1   9  11        4.91        2.00      7.67 o 
   2   9  11        0.22       -5.07      7.62 o 
   3   9  11       96.60       86.50     11.40 o 
   4   9  11       60.40       51.16     11.16 o 
   5   9  11       62.26       55.34     12.46 o 
   6   9  11       31.00       26.40     10.49 o 
   7   9  11        6.56       -1.56      8.45 o 
   8   9  11        2.83       -7.52      8.76 o 
   9   9  11        9.68        0.52     10.13 o 
  10   9  11        0.16        0.65     15.35 o 
  -2  10  11        1.58       -6.36      9.87 o 
  -1  10  11       32.38        8.26     10.47 o 
   0  10  11       69.32       70.95     18.53 o 
   1  10  11        0.18        3.24      8.45 o 
   2  10  11       13.44       11.77      9.44 o 
   3  10  11       24.20       22.14     12.60 o 
   4  10  11        7.20        2.43      8.45 o 
   5  10  11       17.19        7.60      9.40 o 
   6  10  11        8.03        5.37      9.06 o 
   7  10  11        0.56        4.83      9.58 o 
   8  10  11       33.85       18.74     10.99 o 
   9  10  11        0.02       -2.47     10.47 o 
  -1  11  11       59.41       75.57     16.44 o 
   0  11  11       80.67       65.02     24.89 o 
   1  11  11        2.25       -2.64      8.79 o 
   2  11  11        5.45       -5.38      8.51 o 
   3  11  11       74.60       65.78     14.38 o 
   4  11  11        1.90       13.07      9.73 o 
   5  11  11       10.08        4.48      9.27 o 
   6  11  11        0.73       11.63      9.94 o 
   7  11  11        0.04       -6.56      9.56 o 
   8  11  11        0.67        4.80     11.07 o 
   1  12  11        7.88       -0.84      9.31 o 
   2  12  11        1.31       -0.61      9.33 o 
   3  12  11       29.06       31.81     12.92 o 
   4  12  11       25.92       12.01     15.01 o 
   5  12  11       12.49       10.22     10.24 o 
   6  12  11       13.40       11.43     11.17 o 
   7  12  11        7.50       -2.74     16.53 o 
   1  -3  12       58.36       39.43     14.02 o 
   2  -3  12      149.34      181.97     22.41 o 
   3  -3  12       26.39       32.14     13.24 o 
   4  -3  12        1.46        5.13     17.44 o 
   5  -3  12        1.55      -10.15     16.49 o 
   6  -3  12       12.19       10.91     19.19 o 
   7  -3  12       21.12       22.54     20.64 o 
   0  -2  12       25.97       -3.06      9.61 o 
   1  -2  12        0.13        8.77     18.32 o 
   2  -2  12        0.18       -3.41      9.29 o 
   3  -2  12        0.49        4.55     10.06 o 
   4  -2  12       20.77       28.31     18.40 o 
   5  -2  12       37.78       47.39     21.93 o 
   6  -2  12        7.54       18.28     19.27 o 
   7  -2  12      145.55      161.76     31.89 o 
   8  -2  12        0.20      -14.75     14.75 o 
  -1  -1  12       18.61        1.52     10.09 o 
   0  -1  12       38.20       29.52     15.58 o 
   1  -1  12      247.30      223.33     22.58 o 
   2  -1  12      114.45      105.88     16.57 o 
   3  -1  12        2.68       25.20     16.08 o 
   4  -1  12        1.42       -3.80     13.07 o 
   5  -1  12        0.15        0.65     15.24 o 
   6  -1  12       48.51       20.83     16.80 o 
   7  -1  12       23.87       28.05     18.17 o 
   8  -1  12        5.94        1.21     10.80 o 
   9  -1  12        7.22        1.55     14.52 o 
  -2   0  12       11.27       46.98     17.64 o 
  -1   0  12       16.23        6.54     10.00 o 
   0   0  12       17.39       17.68      9.77 o 
   1   0  12        7.22       10.12      9.91 o 
   2   0  12        3.88       -3.61      8.81 o 
   3   0  12        2.87       28.54     16.61 o 
   4   0  12        5.00       11.21     15.39 o 
   5   0  12        3.82        9.50     14.10 o 
   6   0  12        1.88       -5.05     12.16 o 
   7   0  12        4.25        4.90      9.93 o 
   8   0  12        8.95       -0.28     10.76 o 
   9   0  12        9.11        8.92     11.45 o 
  10   0  12        2.30       17.67     16.99 o 
  -3   1  12        2.34       -7.03     13.61 o 
  -2   1  12       65.16       56.55     19.16 o 
  -1   1  12       66.13       72.66     18.41 o 
   0   1  12       16.32       15.64      9.91 o 
   1   1  12       46.40       53.79     12.16 o 
   2   1  12       23.62       26.00     15.62 o 
   3   1  12        8.24       18.85     15.54 o 
   4   1  12        2.00       -5.13     11.78 o 
   5   1  12       24.80       21.12      9.79 o 
   6   1  12        0.18        1.60      9.22 o 
   7   1  12        2.36        6.84      9.71 o 
   8   1  12        0.06       -6.24      7.95 o 
   9   1  12       56.86       52.55     13.85 o 
  10   1  12        1.28        7.08     11.18 o 
  -3   2  12       23.28        7.49     13.72 o 
  -2   2  12       26.33       32.61     15.16 o 
  -1   2  12       77.85       81.94     19.73 o 
   0   2  12      311.91      344.97     24.86 o 
   1   2  12      140.88      123.29     24.29 o 
   2   2  12        2.28       -6.80     11.40 o 
   3   2  12        0.67        4.64     13.15 o 
   4   2  12       84.98       89.22     14.51 o 
   5   2  12        0.21        8.20      8.89 o 
   6   2  12        1.42       10.68      9.55 o 
   7   2  12       51.19       71.86     14.32 o 
   8   2  12       27.22       15.10     11.19 o 
   9   2  12       50.92       34.30     16.27 o 
  10   2  12        8.58        4.27     10.45 o 
  11   2  12       73.97       48.69     19.95 o 
  -3   3  12       12.53        8.13     13.91 o 
  -2   3  12        6.25       -2.51     10.95 o 
  -1   3  12       17.95       26.07     13.95 o 
   0   3  12       51.77       54.46     12.09 o 
   1   3  12       44.20       36.26     16.30 o 
   2   3  12      126.53      196.11     29.91 o 
   3   3  12        1.15        6.45      8.72 o 
   4   3  12       72.22       62.75     13.61 o 
   5   3  12        0.45       11.28      8.60 o 
   6   3  12       22.12       13.32      9.20 o 
   7   3  12        0.09       -6.38      7.87 o 
   8   3  12       24.30       37.77     12.00 o 
   9   3  12       38.86       39.33     19.19 o 
  10   3  12        4.70       -4.63     10.09 o 
  11   3  12       65.31       73.28     23.64 o 
  -3   4  12        7.66       -2.77     12.50 o 
  -2   4  12      153.27      160.65     25.84 o 
  -1   4  12       30.48       27.21     13.26 o 
   1   4  12       15.22       19.88     14.33 o 
   2   4  12       23.67       49.97     10.85 o 
   3   4  12       38.73       56.13     15.56 o 
   4   4  12        0.08        7.62      7.68 o 
   5   4  12       86.02      112.04     17.69 o 
   6   4  12       17.32        5.96     11.19 o 
   7   4  12       63.46      106.07     15.90 o 
   8   4  12      103.48       77.74     14.79 o 
   9   4  12        0.11       -1.63      9.54 o 
  10   4  12       27.70       16.87     10.94 o 
  11   4  12       38.97       21.74     17.41 o 
  -3   5  12        0.14        1.44     12.05 o 
  -2   5  12       74.21       73.31     18.47 o 
  -1   5  12      359.58      420.85     34.97 o 
   0   5  12       88.62       87.73     14.01 o 
   1   5  12       17.06       24.10      9.18 o 
   2   5  12       38.69       67.67     12.17 o 
   3   5  12      211.51      236.18     19.98 o 
   4   5  12        0.14       14.99      6.76 o 
   5   5  12       20.99       20.05      9.55 o 
   6   5  12        4.53        2.99      6.39 o 
   7   5  12       62.61       54.53     10.28 o 
   8   5  12       28.72       42.84     11.96 o 
   9   5  12       13.33       10.07     10.52 o 
  10   5  12       47.86       34.58     13.29 o 
  11   5  12       11.82        3.46     16.57 o 
  -3   6  12       86.20       99.31     21.59 o 
  -2   6  12       27.54        8.97     11.97 o 
  -1   6  12        3.13        3.63      9.29 o 
   0   6  12       67.21       81.51     36.87 o 
   1   6  12       16.41       29.39     10.65 o 
   2   6  12       45.16       34.26     12.05 o 
   3   6  12      135.61      153.31     16.72 o 
   4   6  12        2.32       17.83      7.07 o 
   5   6  12       11.92       12.86      7.06 o 
   6   6  12       78.67       87.04     11.45 o 
   7   6  12      319.05      306.59     24.82 o 
   8   6  12      108.70       77.96     14.85 o 
   9   6  12        0.66       -0.36      7.87 o 
  10   6  12       15.17       -1.75     17.01 o 
  -3   7  12        4.15       13.91     12.96 o 
  -2   7  12       12.97        7.74     10.13 o 
  -1   7  12      192.55      236.10     22.27 o 
   0   7  12       56.42       43.19     11.94 o 
   1   7  12       21.21       38.87     22.21 o 
   2   7  12        0.68        0.80      6.51 o 
   3   7  12       34.18       28.05      9.58 o 
   4   7  12        2.31        9.15      8.07 o 
   5   7  12        1.54       -5.19      8.30 o 
   6   7  12      239.87      142.93     20.47 o 
   7   7  12       17.65        0.35      8.10 o 
   8   7  12        2.63       14.57      9.74 o 
   9   7  12        8.01        6.37      9.25 o 
  10   7  12        3.31       28.47     17.71 o 
  -3   8  12       84.65       83.33     17.00 o 
  -2   8  12       13.76       25.14     16.36 o 
  -1   8  12       21.61       18.23     10.16 o 
   0   8  12       61.45       49.58     12.75 o 
   1   8  12       10.96       10.67      9.49 o 
   2   8  12        1.19        0.20      8.03 o 
   3   8  12        2.47        6.70     10.41 o 
   4   8  12        5.26       10.06      8.74 o 
   5   8  12       84.87       75.53     13.23 o 
   6   8  12        6.98        7.42      8.97 o 
   7   8  12       38.81       51.31     12.29 o 
   8   8  12       11.39        6.45      9.14 o 
   9   8  12       35.64       36.55     12.51 o 
  10   8  12       27.89       13.38     14.63 o 
  -2   9  12        0.38        7.27     14.16 o 
  -1   9  12       10.65       28.94     12.16 o 
   0   9  12        0.09       14.33     10.63 o 
   1   9  12        2.88       19.20     11.42 o 
   2   9  12       17.93        2.51      9.40 o 
   3   9  12        2.44       -2.46      8.06 o 
   4   9  12        9.88        9.71     13.36 o 
   5   9  12       16.03       10.33     12.05 o 
   6   9  12       13.17       31.93     11.11 o 
   7   9  12        3.85       -2.56      9.00 o 
   8   9  12        0.85        1.57      9.61 o 
   9   9  12       39.16       16.87     15.70 o 
  -1  10  12       19.04       14.97     11.93 o 
   0  10  12       35.13       48.68     15.77 o 
   1  10  12       16.56       30.01     11.80 o 
   2  10  12        0.15        0.10      8.16 o 
   3  10  12        7.66       -0.02      9.29 o 
   4  10  12       10.28       19.19     10.16 o 
   5  10  12       11.67       34.07     11.78 o 
   6  10  12        0.83        6.82     12.14 o 
   7  10  12       17.77        7.55     10.60 o 
   8  10  12        8.19       15.23     11.47 o 
   1  11  12        0.41       -4.46      8.56 o 
   2  11  12       16.93       24.49     12.46 o 
   3  11  12        1.33       17.49     11.54 o 
   4  11  12       24.32        5.43     14.56 o 
   5  11  12       25.83       20.54     11.26 o 
   6  11  12       27.56       34.76     12.98 o 
   7  11  12        7.53       22.73     16.91 o 
   5  12  12       19.57       21.21     18.28 o 
   6  12  12       19.34       25.96     20.07 o 
   3  -2  13       24.54       22.16     19.04 o 
   4  -2  13       25.04       46.56     22.20 o 
   5  -2  13       26.83        0.27     17.14 o 
   6  -2  13       15.04      -16.72     17.41 o 
   1  -1  13        1.63       -6.78     10.08 o 
   2  -1  13       60.84       95.13     26.79 o 
   3  -1  13       89.32       76.28     24.63 o 
   4  -1  13        0.87       -3.00     15.51 o 
   5  -1  13       23.62        4.33     17.71 o 
   6  -1  13      295.19      292.23     42.49 o 
   7  -1  13       87.53      142.11     32.04 o 
   8  -1  13       13.55       10.72     19.46 o 
   0   0  13        5.02        7.72     11.60 o 
   1   0  13        0.07        9.18     10.60 o 
   2   0  13        4.33        9.73     17.37 o 
   3   0  13       35.97       22.04     18.05 o 
   4   0  13       16.33       15.28     18.21 o 
   5   0  13        2.20      -15.09     15.39 o 
   6   0  13       13.31        3.80     15.81 o 
   7   0  13        4.83       13.38     18.85 o 
   8   0  13        0.85       -3.85     10.76 o 
   9   0  13        9.04        5.63     12.07 o 
  -1   1  13        0.59        3.76     13.61 o 
   0   1  13       39.90       38.00     12.92 o 
   1   1  13       11.33       37.25     19.76 o 
   2   1  13        4.22       -6.01     13.72 o 
   3   1  13       68.54       48.27     19.73 o 
   4   1  13       93.67       99.69     26.11 o 
   5   1  13       41.76       62.44     22.20 o 
   6   1  13        9.50       22.46     17.48 o 
   7   1  13       20.63       17.10     11.51 o 
   8   1  13       12.81       -2.87     10.37 o 
   9   1  13        5.45        4.19     11.89 o 
  -1   2  13        1.94       -3.04     12.77 o 
   0   2  13       10.77       32.12     12.05 o 
   1   2  13        0.12       -6.50     15.96 o 
   2   2  13       81.04       61.46     20.41 o 
   3   2  13       42.74       37.85     18.62 o 
   4   2  13       16.81        4.83     15.13 o 
   5   2  13       39.03       27.44     17.06 o 
   6   2  13       34.63       53.39     13.83 o 
   7   2  13       74.15       92.26     24.55 o 
   8   2  13        9.95        9.96     10.93 o 
   9   2  13        7.98       12.66     11.34 o 
  10   2  13        2.29       -0.27     15.20 o 
  -2   3  13        0.17        4.67     13.64 o 
  -1   3  13       42.48       71.38     19.19 o 
   1   3  13       82.42       70.84     22.65 o 
   2   3  13       30.53       22.88     17.64 o 
   3   3  13        6.96        5.62     14.63 o 
   4   3  13      154.98      122.98     21.45 o 
   5   3  13      137.47      137.19     17.83 o 
   6   3  13        4.79        4.88     10.15 o 
   7   3  13        8.18        7.38     10.63 o 
   8   3  13        1.66        7.53     10.28 o 
   9   3  13        9.15        5.54     11.14 o 
  10   3  13       18.35        9.65     17.56 o 
  -2   4  13       20.41       31.13     17.18 o 
   1   4  13        1.63        0.49     14.90 o 
   2   4  13       91.81       90.72     23.91 o 
   3   4  13        0.55       10.00      8.82 o 
   4   4  13       96.71       82.99     14.19 o 
   5   4  13       15.45       10.95      9.36 o 
   6   4  13        0.33       19.08     10.25 o 
   7   4  13       61.81       46.19     13.00 o 
   8   4  13        2.49       -5.56      9.38 o 
   9   4  13        4.36        0.47      9.83 o 
  10   4  13        0.58        0.27     15.05 o 
   2   5  13      171.58      136.74     16.78 o 
   3   5  13       92.28      104.65     15.30 o 
   4   5  13       42.33       16.50      9.19 o 
   5   5  13       13.79        2.01      8.67 o 
   6   5  13       14.73       35.52     10.71 o 
   7   5  13       19.19       24.77     15.96 o 
   8   5  13       10.54        5.97      9.50 o 
   9   5  13        0.21       -3.15      9.26 o 
  10   5  13        2.00        8.40     15.89 o 
   0   6  13        2.43       -0.53     13.95 o 
   1   6  13       35.49       27.33     14.06 o 
   2   6  13       34.83       31.85     11.12 o 
   3   6  13        0.22        1.92     11.76 o 
   4   6  13       96.10       68.31     13.13 o 
   5   6  13       66.97       81.66     14.43 o 
   6   6  13       33.91       19.96     10.48 o 
   7   6  13        2.13        8.59      9.53 o 
   8   6  13       22.35       24.70     11.05 o 
   9   6  13        4.39        2.58      9.61 o 
  10   6  13        0.59       -2.70     13.91 o 
  -1   7  13       31.43       17.52     18.78 o 
   0   7  13       17.65       28.75     15.70 o 
   1   7  13       21.18        4.67     10.22 o 
   2   7  13       56.41       29.68     15.20 o 
   3   7  13      117.71      123.54     15.94 o 
   4   7  13       26.51        8.80      9.28 o 
   5   7  13       31.83       12.74     10.36 o 
   6   7  13       17.27       22.33     10.03 o 
   7   7  13       87.70       89.17     15.71 o 
   8   7  13        6.63       25.32     11.22 o 
   9   7  13        8.74       -3.91     13.45 o 
  -2   8  13        1.21       -5.40     18.05 o 
  -1   8  13        1.52       -6.54     10.92 o 
   0   8  13        0.06       -3.98     10.51 o 
   1   8  13        0.19        8.70     10.18 o 
   2   8  13        7.82       12.94      9.45 o 
   3   8  13        1.39        1.29      7.67 o 
   4   8  13       65.36       62.27     13.20 o 
   5   8  13        0.64        6.72      8.96 o 
   6   8  13       45.66       28.67     10.69 o 
   7   8  13       73.68       43.38     12.47 o 
   8   8  13        1.89        4.56     10.09 o 
   9   8  13        9.34        3.57     15.62 o 
  -1   9  13        0.22        8.67     11.68 o 
   0   9  13       27.11       18.14     12.36 o 
   1   9  13       29.16       16.54     11.19 o 
   2   9  13       15.10        0.14     13.76 o 
   3   9  13        2.48        0.99     12.77 o 
   4   9  13        1.82       -0.75      9.00 o 
   5   9  13       42.92       46.31     12.47 o 
   6   9  13        0.16       10.94      9.84 o 
   7   9  13        0.46        2.38      9.00 o 
   8   9  13        9.99       11.67     18.17 o 
   1  10  13        1.19        8.33     11.49 o 
   2  10  13       17.41       19.17     11.76 o 
   3  10  13       16.66       21.78     15.35 o 
   4  10  13        0.71        0.11     12.88 o 
   5  10  13       60.49       64.74     14.09 o 
   6  10  13       43.41       35.74     12.87 o 
   7  10  13        4.79       13.04     16.23 o 
   5  11  13        0.09       16.68     17.18 o 
   6  11  13        2.67      -13.49     15.62 o 
   3   0  14       11.16       57.88     24.21 o 
   4   0  14        0.68        7.34     18.09 o 
   5   0  14        3.20       -8.44     17.71 o 
   6   0  14       72.49      119.38     31.20 o 
   2   1  14        0.39       11.06     19.23 o 
   3   1  14        0.77       11.67     18.74 o 
   4   1  14       14.98        2.39     18.51 o 
   5   1  14       27.79       57.50     21.97 o 
   6   1  14       29.14        6.42     17.41 o 
   7   1  14       19.56       20.18     18.28 o 
   1   2  14       31.76       41.96     22.23 o 
   2   2  14        0.23       -7.15     16.34 o 
   3   2  14        0.05        5.85     16.46 o 
   4   2  14        7.52       -2.77     14.06 o 
   5   2  14        2.80       17.94     17.44 o 
   6   2  14        8.67        9.88     17.03 o 
   7   2  14        5.18       -2.11     10.28 o 
   8   2  14        6.61        2.30     10.65 o 
   1   3  14        6.40       -8.06     15.77 o 
   2   3  14       10.70       19.19     18.74 o 
   3   3  14       21.18       67.46     23.60 o 
   4   3  14       64.53       73.09     24.02 o 
   5   3  14       16.20       36.56     19.99 o 
   6   3  14       44.53       19.19     15.20 o 
   7   3  14       35.06       33.67     12.98 o 
   8   3  14       27.17       20.41     11.56 o 
   9   3  14        1.59       -8.86     13.76 o 
   2   4  14        4.44       27.67     17.98 o 
   3   4  14        1.57       29.42     17.94 o 
   4   4  14       14.19        6.46     14.71 o 
   5   4  14       20.07       10.21     10.88 o 
   6   4  14        7.79        6.48     10.76 o 
   7   4  14        5.42        6.36     11.17 o 
   8   4  14      122.84       89.86     17.70 o 
   9   4  14       83.01       42.99     18.85 o 
   2   5  14        1.75       -1.67     14.37 o 
   3   5  14        0.16       -1.46     11.82 o 
   4   5  14        3.91       18.42     10.60 o 
   5   5  14        0.10        3.40      9.46 o 
   6   5  14       34.58       32.46     11.39 o 
   7   5  14        2.74       -0.03     10.06 o 
   8   5  14        0.21        4.74     12.75 o 
   9   5  14        1.16       12.43     16.42 o 
   2   6  14        1.21        4.60     14.63 o 
   3   6  14        1.53       -3.83      8.88 o 
   4   6  14       26.26       41.09     31.75 o 
   5   6  14       16.53       12.98     10.45 o 
   6   6  14        5.47        5.60     10.03 o 
   7   6  14       19.34       24.93     12.49 o 
   8   6  14       44.60       36.33     18.78 o 
   9   6  14        1.08      -12.81     14.29 o 
   1   7  14        5.15        5.36     14.18 o 
   2   7  14        0.18        6.77     13.95 o 
   3   7  14        7.92       12.22     10.05 o 
   4   7  14        1.34        2.09     10.23 o 
   5   7  14        1.77        8.09      9.83 o 
   6   7  14       10.15        4.35     10.38 o 
   7   7  14       13.78        9.49     10.21 o 
   8   7  14       24.97       21.97     16.76 o 
   0   8  14        3.32        7.43     11.32 o 
   1   8  14        1.35        5.66     11.53 o 
   2   8  14       13.30       29.15     17.14 o 
   3   8  14       13.56       14.40     15.01 o 
   4   8  14       12.48       37.48     12.37 o 
   5   8  14        5.19        1.76     10.11 o 
   6   8  14        0.05        4.38     10.46 o 
   7   8  14       11.13       13.49     15.20 o 
   8   8  14       13.26       -3.91     14.21 o 
   2   9  14        0.82      -10.91     13.26 o 
   3   9  14       46.99       13.80     15.85 o 
   4   9  14        0.53       -0.91     13.23 o 
   5   9  14        3.88        2.33     10.04 o 
   6   9  14        1.07       14.37     16.30 o 
   7   9  14       19.69       26.68     17.86 o 
   5  10  14       13.82        4.03     15.66 o 
   6  10  14        9.30       15.70     17.03 o 
   4   3  15       29.44       42.19     22.96 o 
   5   3  15        7.34        0.61     16.68 o 
   6   3  15       10.46        1.48     17.10 o 
   3   4  15       11.97        7.75     18.09 o 
   4   4  15        5.13       -7.87     14.33 o 
   5   4  15       19.19       25.31     19.35 o 
   6   4  15       13.16       16.65     18.24 o 
   3   5  15       23.74       -3.23     15.66 o 
   4   5  15        0.92        3.53     16.23 o 
   5   5  15        3.86       -2.21     10.53 o 
   6   5  15       16.39        7.96     12.20 o 
   7   5  15        1.99        0.61     16.15 o 
   3   6  15       10.00       15.16     16.91 o 
   4   6  15       10.05        7.50     11.03 o 
   5   6  15        6.81        6.36     11.37 o 
   6   6  15        0.02       -8.52     17.50 o 
   7   6  15        0.83       -6.31     15.54 o 
   2   7  15        2.74      -13.38     13.72 o 
   3   7  15        8.48       20.30     17.25 o 
   4   7  15       21.10       14.23     11.58 o 
   5   7  15       11.07        9.27     16.00 o 
   6   7  15        0.80        5.74     15.66 o 
   4   8  15       24.24        4.26     15.85 o 
   5   8  15        5.74       13.80     16.65 o 
                                                 
